# Supplementary material for: Human endogenous retroviruses form a reservoir of T cell targets in hematological cancers
Source: Nat Commun. 2020 Nov 9;11:5660. doi: 10.1038/s41467-020-19464-8 (PMC7653045; doi:10.1038/s41467-020-19464-8)
Supplement: Supplementary file 5 — Supplementary Data 1-5 [file 41467_2020_19464_MOESM5_ESM.xlsx]

## Sheet: Supplementary Data 1
No	Symbol	Alias	Representative GenBank accession numbers	HGNC Group Symbol	Repbase Group Symbol	Corresponding peptide-CD8 T cell response in the litterature	References
1	ERVK-1	c1_A	FN806826, BQ304053	ERVK	HERVK		Flockerzi et al. 2008
2	ERVK-2	c3_A	FN806829, EF153331	ERVK	HERVK		Flockerzi et al. 2008
3	ERVK-3	c3_B	FN806830	ERVK	HERVK		Flockerzi et al. 2008
4	ERVK-4	c3_C, ERVK4, HERV-K(I)	FN806831	ERVK	HERVK	Rakoff-Nahoum et al., AIDS Res Hum Retroviruses, 2006	Flockerzi et al. 2008; Sugimoto et al. 2001
5	ERVK-5	ERVK5, HERV-K(II)	CF227259, AK021866	ERVK	HERVK		Sugimoto et al. 2001
6	ERVK-6	c7_A, ERVK6, HERV-K108, HERV-K(HML-2-HOM), envK2, HERV-K(C7)	FN806837, AY371029, X82271, AF080233	ERVK	HERVK		Flockerzi et al. 2008, Parsevel et al 2003
7	ERVK-7	c1_B, ERVK7, ﻿HERV-K102	FN806827, EF153338, S46404, DQ069911	ERVK	HERVK		Flockerzi et al. 2008
8	ERVK-8	﻿c8_A, ERVK8, HERV-K115, envK6	FN806840	ERVK	HERVK		Flockerzi et al. 2008, Parsevel et al 2003
9	ERVK-9	﻿c6_A, HERV-K109, envK4	FN806836, AF080234, AY371030	ERVK	HERVK	Rakoff-Nahoum et al., AIDS Res Hum Retroviruses, 2006	Flockerzi et al. 2008, Parsevel et al 2003
10	ERVK-10	﻿c5_A, HERV-K10	FN806835, AF080231, CN345079	ERVK	HERVK		Flockerzi et al. 2008
11	ERVK-11	c3_E, ﻿N8.4, HML-2A	FN806833, AF080232, AF080229, U87590	ERVK	HERVK		Flockerzi et al. 2008
12	ERVK-12	﻿c4_A	FN806834, EF153341	ERVK	HERVK		Flockerzi et al. 2008
13	ERVK-13	﻿c3_D	FN806832	ERVK	HERVK		Flockerzi et al. 2008
14	ERVK-14	﻿c7_B	FN806838	ERVK	HERVK		Flockerzi et al. 2008
15	ERVK-15	﻿c7_C, P1.10	FN806839, U87594	ERVK	HERVK		Flockerzi et al. 2008
16	ERVK-16	﻿c10_A, M3.8	FN806841, EF543114, U87587	ERVK	HERVK	Rakoff-Nahoum et al., AIDS Res Hum Retroviruses, 2006	Flockerzi et al. 2008
17	ERVK-17	﻿c10_B	FN806842, AF080230	ERVK	HERVK		Flockerzi et al. 2008
18	ERVK-18	﻿c1_C, HERV-K18	FN806828	ERVK	HERVK		Flockerzi et al. 2008
19	ERVK-19	﻿P1.8, HERV-K(C19), envK3	U87593	ERVK	HERVK		Parsevel et al 2003
20	ERVK-20	﻿c11_B	FN806844	ERVK	HERVK	Rakoff-Nahoum et al., AIDS Res Hum Retroviruses, 2006	Flockerzi et al. 2008
21	ERVK-21	﻿c12_A, envK1	FN806845, U32496	ERVK	HERVK		Flockerzi et al. 2008, Parsevel et al 2003
22	ERVK-22	﻿c19_A	FN806846, EF153351	ERVK	HERVK		Flockerzi et al. 2008
23	ERVK-23	﻿c21_A	FN806847, EF543113	ERVK	HERVK		Flockerzi et al. 2008
24	ERVK-24	﻿c22_A, HERV-K101	FN806848, AU124350, AA580921, AW812040	ERVK	HERVK		Flockerzi et al. 2008
25	ERVK-25	﻿c11_A	FN806843, CF227268, AW818206	ERVK	HERVK		Flockerzi et al. 2008
26	ERVK3-1	﻿HERV-K(HML6-1)	AK054868, BC010118, BC011670	ERVK3	HERVK3
27	ERVK3-2	﻿HML6-c14	AK027828, AK096726, CR591084	ERVK3	HERVK3
28	ERVK3-3	﻿HML6-c5	FR714893	ERVK3	HERVK3
29	ERVK3-4	﻿HML6-c11	FR714894	ERVK3	HERVK3
30	ERVK3-5	﻿HML6-c12	FR714895	ERVK3	HERVK3
31	ERVK3-6	﻿HML6-c19A	FR714896	ERVK3	HERVK3
32	ERVK3-7	﻿HML6-c19B	FR714897	ERVK3	HERVK3
33	ERVK3-8	﻿HML6-c20	FR714898	ERVK3	HERVK3
34	ERVFRD-1	﻿HERV-FRD, envFRD, ERVFRDE1, syncytin 2	AK075092, AK123938, AY358244	ERVFDR	MER50		Parsevel et al 2003
35	ERVFRD-2	﻿FLJ45949	AK127846	ERVFDR	MER50
36	ERV3-1	﻿ERV3, envR	AK295189	ERV3	ERV3		Parsevel et al 2003
37	ERV3-2	﻿KIAA1466	AB040899, AL833192	ERV3	ERV3
38	ERVPABLB-1	﻿envR(b)	BQ012865, CF529244, AI189490	ERVPABLB	PABL_B		Parsevel et al 2003
39	ERVFC1-1	﻿envF(c)2	AK124285	ERVFC1	HERV-Fc1		Parsevel et al 2003
40	ERVW-1	﻿ERVWE1, syncytin 1, enverin, envW, HERV- W-ENV, HERV-7q, HERV7Q	BG012022, AF208161, BX391741, BX365066	ERVW	HERV17		Parsevel et al 2003
41	ERVW-2	﻿ERVWE2, Penv-C15	AF127228, FN689795	ERVW	HERV17
42	ERVW-3	﻿CL4	AF127227	ERVW	HERV17
43	ERVW-4	﻿C187-23	AF123882, EF539878	ERVW	HERV17
44	ERVW-5	﻿CL2	AF123881	ERVW	HERV17
45	ERVW-6		AK022306, AB063619	ERVW	HERV17
46	ERVS71-1	﻿envT	CN288807, BQ932595, BQ941761	ERVS71	HERVS71		Parsevel et al 2003
47	ERVS71-2	﻿HERV-HC2	AB167270, AB167277	ERVS71	HERVS71
48	ERVFH21-1	﻿HERV-F(XA34)	AK023847	ERVFH21	HERVFH21
49	ERVH48-1	﻿C21orf105, HERV-F (type b)	BC005107, CR591419	ERVH48	HERVH48
50	ERVE-1	﻿ERVE1	BC037342, FM212572	ERVE	HERVE
51	ERVE-2		FM212575	ERVE	HERVE
52	ERVE-3		FM212573	ERVE	HERVE
53	ERVE-4	﻿CT-RCC-1	EU137846	ERVE	HERVE	Takahashi et al., JCI, 2008, and Cherkasova et al., Cancer Res, 2016
54	ERVV-1	﻿HERV-V1, ENVV1	AK056776, BC104018, BC104019	ERVV
55	ERVV-2	﻿HERV-V2, ENVV2	AI434519, CA417098, DA863698	ERVV
56	ERVI-1		AK124340, AK124077, CR614956	ERVI
57	ERV18-1c		AK126787	ERV18	HERV18
58	ERVMER61-1	﻿C1orf99	BC040856	ERVMER61	MER61
59	ERVH-1	﻿HERV-H4p15.2	EU669866, BC015108	ERVH	HERVH
60	ERVH-2	﻿HERV-HX	EU195218, EU195219	ERVH	HERVH
61	ERVH-3	﻿HERV-H/F	AJ431196	ERVH	HERVH
62	ERVH-4	﻿clone c4.2	U35031, U88895	ERVH	HERVH
63	ERVH-5	﻿clone c14.6	U35033	ERVH	HERVH
64	ERVH-6		U88898	ERVH	HERVH
65	ERVH-7		BC039675, T67812	ERVH	HERVH
66	ERV9-1	﻿pTR2	X15673, X15675, X57147	ERV9	HERV9

## Sheet: Supplementary Data 2
S. No.	Peptide No.	HLA allele	Peptide	Rank	Affinity	Occur.	ERV
1	1	HLA-A01:01	LSDLTKPFTLY	0.01	6.99	1	ERVE-1
2	2	HLA-A01:01	CTSGHTFQSLY	0.03	11.59	1	ERVW-3
3	3	HLA-A01:01	TSDFCITPQIY	0.05	16.77	1	ERVK-24
4	4	HLA-A01:01	WMDNPIELY	0.08	31.54	1	ERVK-7
5	5	HLA-A01:01	HLDTLVLQY	0.08	33.71	1	ERVW-6
6	6	HLA-A01:01	TVDSNQQTY	0.1	66.58	1	ERVFRD-1
7	7	HLA-A01:01	FSTCSLSNRY	0.12	89.27	2	ERVS71-2
8	8	HLA-A01:01	IIDWAPRGQFY	0.12	96.71	2	ERVK-7,ERVK-24
9	9	HLA-A01:01	WTGTCTIGY	0.12	94.79	1	ERVFRD-1
10	10	HLA-A01:01	FSHLDTLVLQY	0.12	71.22	1	ERVW-6
11	11	HLA-A01:01	WMDNPIEVY	0.12	92.54	1	ERVK-5
12	12	HLA-A01:01	TSGHTFQSLY	0.15	105.27	1	ERVW-3
13	13	HLA-A01:01	STETPGTAY	0.15	119.81	1	ERVFRD-1
14	14	HLA-A01:01	ATCNQSLLTY	0.15	107.98	1	ERVS71-1
15	15	HLA-A01:01	ITGTWLDAIY	0.17	155.81	3	ERVK-7,ERVK-6,ERVK-21
16	16	HLA-A01:01	STCSLSNRY	0.17	165.15	2	ERVS71-2
17	17	HLA-A01:01	FTVDSNQQTY	0.2	172.6	1	ERVFRD-1
18	18	HLA-A01:01	YIDTWLQLM	0.2	176.63	1	ERVE-3
19	19	HLA-A01:01	SSSTETPGTAY	0.2	170.32	1	ERVFRD-1
20	20	HLA-A01:01	YTLNFLNIY	0.2	169.18	1	ERVK-5
21	21	HLA-A01:01	HLDTGLGVGY	0.2	201.28	1	ERVK-1
22	22	HLA-A01:01	VTAMPIQIQY	0.25	224.87	1	ERVK-15
23	23	HLA-A01:01	VTWMDNPIELY	0.25	240.43	1	ERVK-7
24	24	HLA-A01:01	STCLKTQGAFY	0.25	248.43	1	ERVFRD-1
25	25	HLA-A01:01	SIEAELHISY	0.3	321.35	1	ERVFRD-1
26	26	HLA-A01:01	TSGVFTWLPGY	0.3	305.34	1	ERVV-2
27	27	HLA-A01:01	WTCVTLATY	0.3	292.32	1	ERVS71-1
28	28	HLA-A01:01	LTYISTSVSY	0.3	320.59	1	ERVS71-1
29	29	HLA-A01:01	LTDLGDPIF	0.4	548.2	2	ERVS71-1
30	30	HLA-A01:01	PTDQILQQLF	0.4	377.61	1	ERVK3-8
31	31	HLA-A01:01	AAANYTNWAY	0.4	460.57	1	ERVK-21
32	32	HLA-A01:01	VHDPNAAQWYY	0.4	542.5	1	ERVS71-1
33	33	HLA-A01:01	LSIAGSAAIGY	0.4	548.48	1	ERVS71-1
34	34	HLA-A01:01	FMDDILLAA	0.4	481.72	1	ERVK3-8
35	35	HLA-A01:01	SSTETPGTAY	0.4	471.89	1	ERVFRD-1
36	36	HLA-A01:01	YIDTWLQLML	0.4	423.91	1	ERVE-3
37	37	HLA-A01:01	NTILQLDVY	0.4	425.53	1	ERVFRD-2
38	38	HLA-A01:01	YMDDLLLAA	0.4	387.1	1	ERVW-6
39	39	HLA-A01:01	VTWMDNPIEVY	0.5	639.75	1	ERVK-5
40	40	HLA-A01:01	YMDDLLLAAL	0.5	733.24	1	ERVW-6
41	41	HLA-A01:01	FLAISGEFY	0.5	645.11	1	ERVK3-5
42	42	HLA-A01:01	AANYTNWAY	0.5	638.51	1	ERVK-21
43	43	HLA-A01:01	CTVPRASSY	0.5	608.23	1	ERVS71-1
44	44	HLA-A01:01	LVDRVVNYM	0.8	1350.93	8	ERVK-1,ERVK-14,ERVK-11,ERVK-13,ERVK-24,ERVK-25,ERVK-8,ERVK-20
45	45	HLA-A01:01	RVNYLQDFSY	0.8	1231.45	3	ERVK-5,ERVK-25,ERVK-7
46	46	HLA-A01:01	SLDSPSLCLLL	0.8	1454.18	3	ERVK3-7,ERVK3-5,ERVK3-4
47	47	HLA-A01:01	FSKSLVPPY	0.8	1239.36	2	ERVK-10,ERVK-6
48	48	HLA-A01:01	LSLHGSASTY	0.8	1022.14	1	ERVFRD-2
49	49	HLA-A01:01	HLDTLVLQYM	0.8	1312.78	1	ERVW-6
50	50	HLA-A01:01	WMDNPIELYV	0.8	1180.55	1	ERVK-7
51	51	HLA-A01:01	AAAANYTNWAY	0.8	981.92	1	ERVK-21
52	52	HLA-A01:01	KSGHSDQFPY	0.8	836.89	1	ERVE-3
53	53	HLA-A01:01	RTDQQLPATV	0.8	1276.1	1	ERVMER61- 1
54	54	HLA-A01:01	TVSPNSRFTY	0.8	1208.87	1	ERVK-5
55	55	HLA-A01:01	MMINISIGYRY	0.8	1206.42	1	ERVK-7
56	56	HLA-A01:01	TSIEAELHISY	0.8	791.29	1	ERVFRD-1
57	57	HLA-A01:01	ASCLISTGY	0.8	1358.23	1	ERVS71-1
58	58	HLA-A01:01	IASPVTCTY	0.8	937.83	1	ERVH-1
59	59	HLA-A01:01	MINISIVYRY	0.8	1292.4	1	ERVK-5
60	60	HLA-A01:01	LLNFLATCGY	0.8	1037.72	1	ERVW-6
61	61	HLA-A01:01	MMINISIVYRY	0.8	1341.96	1	ERVK-5
62	62	HLA-A01:01	YGMSWGLRLY	0.8	1071.05	1	ERVS71-1
63	63	HLA-A01:01	TVSPISRFTY	0.8	961.64	1	ERVK-7
64	64	HLA-A01:01	LLDQTRNSLF	0.8	1001.53	1	ERVFRD-1
65	65	HLA-A01:01	LLDSIMILH	0.8	1275.11	1	ERVFH21-1
66	66	HLA-A01:01	LSVIGGPSTY	0.8	1357.15	1	ERVV-2
67	67	HLA-A01:01	NVNTILQLDVY	0.8	1005.45	1	ERVFRD-2
68	68	HLA-A01:01	YMDDLLLAALS	0.8	1451.48	1	ERVW-6
69	69	HLA-A01:01	MINISIGYRY	0.8	1009.77	1	ERVK-7
70	70	HLA-A01:01	TLETRDCKPFY	0.8	830.98	1	ERVK-16
71	71	HLA-A01:01	DSNQQTYQTY	0.8	1351.53	1	ERVFRD-1
72	72	HLA-A01:01	FMDDILLAPPI	0.8	910.59	1	ERVK3-4
73	73	HLA-A01:01	SIAHGHRLIPY	1	1686.04	4	ERVK-4,ERVK-9,ERVK-15,ERVK-20
74	74	HLA-A01:01	TGDRRDPWY	1	1826.05	2	ERVK3-1
75	75	HLA-A01:01	LTDLGDPIFQK	1	1840.4	2	ERVS71-1
76	76	HLA-A01:01	KTQPPVAYQY	1	1719.35	2	ERVK-9,ERVK-12
77	77	HLA-A01:01	TIDLNSSLTV	1	1817.27	2	ERVK-7,ERVK-16
78	78	HLA-A01:01	DSDLTESLDK	1	1977.18	2	ERVK-7,ERVK-24
79	79	HLA-A01:01	KTQLPVAYQY	1	1729.16	2	ERVK-15,ERVK-16
80	80	HLA-A01:01	CIDSTFNWQH	1	1973.8	2	ERVK-7,ERVK-24
81	81	HLA-A01:01	GTGDRRDPWY	1	1861.03	2	ERVK3-1
82	82	HLA-A01:01	TLETRDRKPFY	1	1747.57	1	ERVK-24
83	83	HLA-A01:01	LTRGHSTPSPY	1	1872.44	1	ERVW-2
84	84	HLA-A01:01	HSDQFPYIDTW	1	1881.99	1	ERVE-3
85	85	HLA-A01:01	VSPNSRFTY	1	1894.46	1	ERVK-5
86	86	HLA-A01:01	VLAGMTIATSY	1	1931.87	1	ERVFRD-1
87	87	HLA-A01:01	QATCNQSLLTY	1	1975.72	1	ERVS71-1
88	88	HLA-A01:01	STEINTTSVLV	1	1710.92	1	ERVW-2
89	89	HLA-A01:01	KTQPPEAYQY	1	1942.77	1	ERVK-4
90	90	HLA-A01:01	TLETRDRKTFY	1	1631.92	1	ERVK-7
91	91	HLA-A01:01	MSDGGGIQGQA	1	1947.05	1	ERVW-2
92	92	HLA-A01:01	YTNWAYVPF	1	1723.8	1	ERVK-21
93	93	HLA-A01:01	LLDSIAHGH	1.5	3243.57	5	ERVK-4,ERVK-9,ERVK-15,ERVK-16,ERVK-20
94	94	HLA-A01:01	DTEAWQFPV	1.5	2174.19	4	ERVK-4,ERVK-9,ERVK-16,ERVK-20
95	95	HLA-A01:01	LLDSIAHGHRL	1.5	3016.59	4	ERVK-4,ERVK-9,ERVK-15,ERVK-20
96	96	HLA-A01:01	SLDSPSLCL	1.5	2746.51	3	ERVK3-7,ERVK3-5,ERVK3-4
97	97	HLA-A01:01	SLDSPSLCLL	1.5	2273.81	3	ERVK3-7,ERVK3-5,ERVK3-4
98	98	HLA-A01:01	SITGTWLDAIY	1.5	2582.52	3	ERVK-7,ERVK-6,ERVK-21
99	99	HLA-A01:01	LTDLGDPIFQ	1.5	2306.04	2	ERVS71-1
100	100	HLA-A01:01	LFSTCSLSNRY	1.5	2690.67	2	ERVS71-2
101	101	HLA-A01:01	YTIDLNSSLTV	1.5	3301.78	2	ERVK-7,ERVK-16
102	102	HLA-A01:01	FSYQRSLKF	1.5	2638.47	2	ERVK-25,ERVK-7
103	103	HLA-A01:01	TVGPWPRPVAY	1.5	3193.44	1	ERVE-1
104	104	HLA-A01:01	YGEIARPLY	1.5	2219.61	1	ERVW-6
105	105	HLA-A01:01	AIASPVTCTY	1.5	3157.62	1	ERVH-1
106	106	HLA-A01:01	ATLCMHANTHY	1.5	2473.98	1	ERVW-2
107	107	HLA-A01:01	WSEVPYVQTFM	1.5	2218.95	1	ERVFRD-2
108	108	HLA-A01:01	PIDQILQQLF	1.5	3333.75	1	ERVK3-4
109	109	HLA-A01:01	GTEPGPLLCV	1.5	3175.95	1	ERVS71-1
110	110	HLA-A01:01	ILTPSLAAY	1.5	3305.32	1	ERVFRD-1
111	111	HLA-A01:01	LLDQTRNSLFW	1.5	2003.74	1	ERVFRD-1
112	112	HLA-A01:01	MMINISIGY	1.5	2315.55	1	ERVK-7
113	113	HLA-A01:01	RVHYLQDFPY	1.5	3074.75	1	ERVK-24
114	114	HLA-A01:01	VHDPNAAQWY	1.5	2158	1	ERVS71-1
115	115	HLA-A01:01	GIQPWACYLQY	1.5	2878.23	1	ERVK3-1
116	116	HLA-A01:01	STEMVTPVTWM	1.5	2398.99	1	ERVK-5
117	117	HLA-A01:01	TAMPIQIQY	1.5	2168.6	1	ERVK-15
118	118	HLA-A01:01	MSSEPSYSFLL	1.5	2364.7	1	ERVS71-1
119	119	HLA-A01:01	GVDVITEYV	1.5	2794.05	1	ERVK-5
120	120	HLA-A01:01	SVTAMPIQIQY	1.5	2167.72	1	ERVK-15
121	121	HLA-A01:01	VSMVVSLPM	1.5	3124.05	1	ERVK-21
122	122	HLA-A01:01	MMINISIVY	1.5	2253.42	1	ERVK-5
123	123	HLA-A01:01	MSSEPSYSF	1.5	3020.32	1	ERVS71-1
124	124	HLA-A01:01	CIDSTFIWQH	1.5	2491.16	1	ERVK-16
125	125	HLA-A01:01	LGDLILWHHLV	1.5	2415.24	1	ERVK-1
126	126	HLA-A01:01	LVDGVVNYM	1.5	2167.01	1	ERVK-3
127	127	HLA-A01:01	LLQSTGSPY	1.5	2512.19	1	ERVFRD-1
128	128	HLA-A01:01	NSIRQGSKEPY	1.5	2617.49	1	ERVK-5
129	129	HLA-A01:01	KSTRDPEYVY	1.5	2692.68	1	ERVK-25
130	130	HLA-A01:01	SSEPSYSFLL	1.5	2213.45	1	ERVS71-1
131	131	HLA-A01:01	DSDYEGETQVV	1.5	3300.01	1	ERVK3-2
132	132	HLA-A01:01	FMDDILLAAPT	1.5	2874.37	1	ERVK3-8
133	133	HLA-A01:01	LSDLTKPFTL	1.5	2161.98	1	ERVE-1
134	134	HLA-A01:01	FLVINGEFY	1.5	3082.88	1	ERVK3-4
135	135	HLA-A01:01	WTSIEAELH	1.5	2440.92	1	ERVFRD-1
136	136	HLA-A01:01	MGDRLMSLEH	1.5	3252.31	1	ERVK-24
137	137	HLA-A01:01	LLTYISTSVSY	1.5	2688.26	1	ERVS71-1
138	138	HLA-A01:01	ITDDNARKVIV	1.5	2075.03	1	ERVK-5
139	139	HLA-A01:01	ILHRMSLLRLY	1.5	2428.74	1	ERVFH21-1
140	140	HLA-A01:01	VADGLANLNPV	1.5	2034.97	1	ERVK-24
141	141	HLA-A01:01	NASCLISTGY	1.5	2651.89	1	ERVS71-1
142	142	HLA-A01:01	PTDQILQQLFR	1.5	3223.42	1	ERVK3-8
143	143	HLA-A01:01	SIAGSAAIGY	1.5	2872.52	1	ERVS71-1
144	144	HLA-A01:01	VSPISRFTY	1.5	2407.06	1	ERVK-7
145	145	HLA-A01:01	FLCNTVWPKY	1.5	2399.65	1	ERVFRD-2
146	146	HLA-A01:01	PTVSPNSRFTY	1.5	3194.19	1	ERVK-5
147	147	HLA-A01:01	ITDDNARKV	1.5	2892.45	1	ERVK-5
148	148	HLA-A01:01	WMDNPIEVYV	1.5	3268.07	1	ERVK-5
149	149	HLA-A01:01	LAGMTIATSY	1.5	2910.54	1	ERVFRD-1
150	150	HLA-A01:01	GTSLTPLFH	1.5	2395.21	1	ERVFRD-1
151	151	HLA-A01:01	FLIINGEFY	1.5	2746.33	1	ERVK3-3
152	152	HLA-A01:01	TLSLHGSASTY	1.5	2481.29	1	ERVFRD-2
153	153	HLA-A01:01	LVDRVVNYMK	2	3554.11	8	ERVK-1,ERVK-14,ERVK-11,ERVK-13,ERVK-24,ERVK-25,ERVK-8,ERVK-20
154	154	HLA-A01:01	EGEPLTVEARY	2	4025.78	2	ERVK-16,ERVK-20
155	155	HLA-A01:01	NTEVLVWEECV	2	3759.71	2	ERVK-7,ERVK-24
156	156	HLA-A01:01	DSDLTESLDKH	2	3996.77	2	ERVK-7,ERVK-24
157	157	HLA-A01:01	FFSKSLVPPY	2	3882.43	2	ERVK-10,ERVK-6
158	158	HLA-A01:01	CLKTQGAFY	2	4518.9	1	ERVFRD-1
159	159	HLA-A01:01	LTSFTTGRV	2	4691.58	1	ERVS71-1
160	160	HLA-A01:01	LTNFKSDLL	2	4660.92	1	ERVH-6
161	161	HLA-A01:01	FMDDILLAP	2	4555.23	1	ERVK3-4
162	162	HLA-A01:01	LVDGVVNYMK	2	4332.1	1	ERVK-3
163	163	HLA-A01:01	NVDFYLCPGNH	2	3596.03	1	ERVS71-1
164	164	HLA-A01:01	SINQRESVSHY	2	4602.31	1	ERVK3-8
165	165	HLA-A01:01	HPDASCRDTY	2	4672.37	1	ERVS71-1
166	166	HLA-A01:01	LTKPFTLYV	2	4560.06	1	ERVE-1
167	167	HLA-A01:01	LVHVLPQVY	2	4339.22	1	ERVS71-1
168	168	HLA-A01:01	GTSLTPLFHFH	2	3808.79	1	ERVFRD-1
169	169	HLA-A01:01	FTNINLMGI	2	4232.2	1	ERVFRD-1
170	170	HLA-A01:01	YIDTWLQLMLN	2	4252.69	1	ERVE-3
171	171	HLA-A01:01	YLKACLTVLHY	2	4154.05	1	ERVK3-5
172	172	HLA-A01:01	GITKASLTY	2	3897.39	1	ERVFRD-1
173	173	HLA-A01:01	TSDFCITPQI	2	3920.75	1	ERVK-24
174	174	HLA-A01:01	PTDQILQQL	2	3813.22	1	ERVK3-8
175	175	HLA-A01:01	HSATSLALPL	2	4609.25	1	ERVFC1-1
176	176	HLA-A01:01	ALYTLNFLNIY	2	3470.49	1	ERVK-5
177	177	HLA-A01:01	LVHVLPQVYVY	2	3823.1	1	ERVS71-1
178	178	HLA-A01:01	LGATVCWTY	2	4551.92	1	ERVW-2
179	179	HLA-A01:01	TCNQSLLTY	2	4635.22	1	ERVS71-1
180	180	HLA-A01:01	LTSFTTGRVF	2	4198.51	1	ERVS71-1
181	181	HLA-A01:01	QLSVIGGPSTY	2	4278.68	1	ERVV-2
182	182	HLA-A01:01	SVDLAAGFGH	2	4455.33	1	ERVS71-1
183	183	HLA-A01:01	KSDLLSLAT	2	3512.13	1	ERVH-6
184	184	HLA-A01:01	LSQFSHLDTLV	2	4431.35	1	ERVW-6
185	185	HLA-A01:01	ESRNMFPTAY	2	4375.16	1	ERVK3-4
186	186	HLA-A01:01	PTVSPISRFTY	2	4475.86	1	ERVK-7
187	187	HLA-A01:01	FSTMCPWNLL	2	4636.88	1	ERVMER61- 1
188	188	HLA-A01:01	SGHTFQSLY	2	3430.78	1	ERVW-3
189	189	HLA-A01:01	STEINTTSV	2	4051.23	1	ERVW-2
190	190	HLA-A01:01	MTSQPKTLLTV	2	3933.08	1	ERVW-3
191	191	HLA-A01:01	CVLVHVLPQVY	2	4539.57	1	ERVS71-1
192	192	HLA-A01:01	HSDQFPYIDT	2	4426.81	1	ERVE-3
193	193	HLA-A01:01	WSEVPYVQTF	2	4636.15	1	ERVFRD-2
194	194	HLA-A01:01	STGYNLSASPF	2	4378.06	1	ERVS71-1
195	195	HLA-A01:01	HTSNLTCVKF	2	4408.91	1	ERVW-2
196	196	HLA-A01:01	MSEILKFASSV	2	3637.81	1	ERVFRD-2
197	197	HLA-A01:01	STRDPEYVY	2	3395.84	1	ERVK-25
198	198	HLA-A01:01	GMSWGLRLY	2	3701.19	1	ERVS71-1
199	199	HLA-A01:01	WIDRVQEQV	2	4391.69	1	ERVK-4
200	1	HLA-A02:01	RLIPYDWEV	0.01	2.22	1	ERVK-15
201	2	HLA-A02:01	YMDDLLLAAL	0.05	2.98	1	ERVW-6
202	3	HLA-A02:01	HLADANYPV	0.05	2.96	1	ERVFRD-2
203	4	HLA-A02:01	FMDDILLAPPI	0.05	3.01	1	ERVK3-4
204	5	HLA-A02:01	RLIPYDWEI	0.1	3.72	4	ERVK-4,ERVK-9,ERVK-16,ERVK-20
205	6	HLA-A02:01	FMDDILLAA	0.1	3.92	1	ERVK3-8
206	7	HLA-A02:01	CLMPAVQNWLV	0.12	4.59	2	ERVK-5,ERVK-7
207	8	HLA-A02:01	CLPSGIFFV	0.12	4.48	1	ERVW-2
208	9	HLA-A02:01	YMDDLLLAA	0.12	4.62	1	ERVW-6
209	10	HLA-A02:01	FLVTPVICAPV	0.15	4.93	3	ERVPABLB-1
210	11	HLA-A02:01	SLMSILGGV	0.15	5.04	1	ERVS71-1
211	12	HLA-A02:01	WLSSYQHFWHL	0.15	5.08	1	ERVV-2
212	13	HLA-A02:01	SLLTYISTSV	0.15	5.15	1	ERVS71-1
213	14	HLA-A02:01	MLLAALMIV	0.17	5.77	3	ERVK-21,ERVK-9,ERVK-6
214	15	HLA-A02:01	FLATCGYQV	0.17	5.32	1	ERVW-6
215	16	HLA-A02:01	YLASYHIRI	0.17	5.7	1	ERVK-16
216	17	HLA-A02:01	YIWCPTWRL	0.2	5.81	1	ERVK-25
217	18	HLA-A02:01	YMSTLLDSI	0.25	6.7	1	ERVK-20
218	19	HLA-A02:01	FLQFKTWWI	0.3	7.68	4	ERVK-4,ERVK-9,ERVK-16,ERVK-20
219	20	HLA-A02:01	LMSQDLWVFEL	0.3	7.13	1	ERVK3-2
220	21	HLA-A02:01	YQYWLPAEL	0.3	7.17	1	ERVK-15
221	22	HLA-A02:01	YLSKQLDGV	0.3	8.04	1	ERVE-1
222	23	HLA-A02:01	WLPGYLAWL	0.3	7.59	1	ERVV-2
223	24	HLA-A02:01	FLAISGEFYL	0.3	7.56	1	ERVK3-5
224	25	HLA-A02:01	SLLDSIMIL	0.3	7.44	1	ERVFH21-1
225	26	HLA-A02:01	LLAALMIVSMV	0.4	8.81	3	ERVK-21,ERVK-9,ERVK-6
226	27	HLA-A02:01	ALDEKCCFWV	0.4	9.29	2	ERVFRD-1
227	28	HLA-A02:01	YLQDFSYQRSL	0.4	9.88	2	ERVK-25,ERVK-7
228	29	HLA-A02:01	WMDNPIELYV	0.4	8.42	1	ERVK-7
229	30	HLA-A02:01	ILWHHLVDRV	0.4	9.62	1	ERVK-1
230	31	HLA-A02:01	FLLQHRLAPI	0.4	9.11	1	ERVH-2
231	32	HLA-A02:01	YQYWPLAEL	0.4	8.38	1	ERVK-12
232	33	HLA-A02:01	FLVNPPQPPL	0.4	9.79	1	ERVFRD-2
233	34	HLA-A02:01	FMDDILLAAPT	0.4	8.39	1	ERVK3-8
234	35	HLA-A02:01	VLVHVLPQV	0.4	8.46	1	ERVS71-1
235	36	HLA-A02:01	RLMSLEHRFQL	0.4	8.84	1	ERVK-24
236	37	HLA-A02:01	WMDNPIEVYV	0.4	9.39	1	ERVK-5
237	38	HLA-A02:01	FLLTSFTTGRV	0.4	8.76	1	ERVS71-1
238	39	HLA-A02:01	SMFLAMLAV	0.5	11.34	2	ERVK3-1
239	40	HLA-A02:01	LMIVSMVSAGV	0.5	10.89	2	ERVK-9,ERVK-6
240	41	HLA-A02:01	LLLTKENLFLV	0.5	12.42	1	ERVK3-4
241	42	HLA-A02:01	YLQDFPYQRSL	0.5	10.89	1	ERVK-24
242	43	HLA-A02:01	VLMSQDLWV	0.5	10.77	1	ERVK3-2
243	44	HLA-A02:01	YQFFCPDWTCV	0.5	12.25	1	ERVS71-1
244	45	HLA-A02:01	NLMGIAPICV	0.5	11.18	1	ERVFRD-1
245	46	HLA-A02:01	LLVPLLAGL	0.5	12.32	1	ERVS71-1
246	47	HLA-A02:01	TLIAVIMGL	0.5	10.53	1	ERVK-24
247	48	HLA-A02:01	RLIPYDWEILA	0.8	19.45	4	ERVK-4,ERVK-9,ERVK-16,ERVK-20
248	49	HLA-A02:01	YQYWPPAEL	0.8	18.09	2	ERVK-4,ERVK-9
249	50	HLA-A02:01	LMPAVQNWLV	0.8	13.57	2	ERVK-5,ERVK-7
250	51	HLA-A02:01	CLLNLITQFV	0.8	12.79	2	ERVFRD-1
251	52	HLA-A02:01	SMFLAMLAVV	0.8	15.31	2	ERVK3-1
252	53	HLA-A02:01	STVGLLPPV	0.8	20.78	2	ERVK3-1
253	54	HLA-A02:01	LLNLITQFV	0.8	12.8	2	ERVFRD-1
254	55	HLA-A02:01	MIVSMVSAGV	0.8	16.14	2	ERVK-9,ERVK-6
255	56	HLA-A02:01	YTIDLNSSLTV	0.8	13.12	2	ERVK-7,ERVK-16
256	57	HLA-A02:01	RLWSPGCCFLV	0.8	13.11	2	ERVI-1
257	58	HLA-A02:01	ALAPTALLV	0.8	14.36	1	ERVE-1
258	59	HLA-A02:01	LLTYISTSV	0.8	16.32	1	ERVS71-1
259	60	HLA-A02:01	MLMAQAMRGL	0.8	19.19	1	ERVK-5
260	61	HLA-A02:01	MQNEAIEQV	0.8	17.05	1	ERVK-5
261	62	HLA-A02:01	SLVSKVWHKV	0.8	18.34	1	ERVE-3
262	63	HLA-A02:01	SLLRLYPSPPL	0.8	18.81	1	ERVFH21-1
263	64	HLA-A02:01	WLVEVPTVSPI	0.8	14.66	1	ERVK-7
264	65	HLA-A02:01	MQLNLALYTL	0.8	18.89	1	ERVK-5
265	66	HLA-A02:01	GMLPALQNRV	0.8	17.84	1	ERVK-12
266	67	HLA-A02:01	ILLGQTLSL	0.8	19.86	1	ERVFRD-2
267	68	HLA-A02:01	GLQNVDFYL	0.8	15.03	1	ERVS71-1
268	69	HLA-A02:01	FIWQHRILLV	0.8	17.65	1	ERVK-16
269	70	HLA-A02:01	RLFTCIDSTFI	0.8	14.64	1	ERVK-16
270	71	HLA-A02:01	ALMIVSMVV	0.8	15.91	1	ERVK-21
271	72	HLA-A02:01	AQWYYGMSWGL	0.8	13.96	1	ERVS71-1
272	73	HLA-A02:01	WQFPVILEPI	0.8	21.02	1	ERVK-15
273	74	HLA-A02:01	KMAVGVLTQTV	0.8	14.89	1	ERVE-1
274	75	HLA-A02:01	LLLAALSETL	0.8	16.82	1	ERVW-6
275	76	HLA-A02:01	RLIPYDWEVLA	0.8	20.58	1	ERVK-15
276	77	HLA-A02:01	FIAPGNLSLPI	0.8	17.4	1	ERVFRD-1
277	78	HLA-A02:01	ALMIVSMVVSL	0.8	20.33	1	ERVK-21
278	79	HLA-A02:01	LLTKENLFLV	0.8	18.2	1	ERVK3-4
279	80	HLA-A02:01	VLVHVLPQVYV	0.8	14.31	1	ERVS71-1
280	81	HLA-A02:01	WMGDRLMSL	0.8	14.81	1	ERVK-24
281	82	HLA-A02:01	ILTEVLKGV	1	24.96	2	ERVK-7,ERVK-24
282	83	HLA-A02:01	CLMPAVQNWL	1	23.82	2	ERVK-5,ERVK-7
283	84	HLA-A02:01	AMLAVVSCASI	1	24.53	2	ERVK3-1
284	85	HLA-A02:01	RLGPATFSSQV	1	26.59	2	ERVS71-2
285	86	HLA-A02:01	AVQNWLVEV	1	27.29	2	ERVK-5,ERVK-7
286	87	HLA-A02:01	LQFKTWWIDGV	1	22.38	2	ERVK-9,ERVK-20
287	88	HLA-A02:01	MLLCLIEGM	1	23.31	1	ERVFRD-2
288	89	HLA-A02:01	LLIKENLFLI	1	22.17	1	ERVK3-3
289	90	HLA-A02:01	ILKPFFFPL	1	23.97	1	ERVMER61- 1
290	91	HLA-A02:01	KMAEPPTWAQL	1	22.48	1	ERVK-21
291	92	HLA-A02:01	KLKEQIFEA	1	22.21	1	ERVK-24
292	93	HLA-A02:01	LLAALSETL	1	21.49	1	ERVW-6
293	94	HLA-A02:01	GLSDLTKPFTL	1	23.8	1	ERVE-1
294	95	HLA-A02:01	SQFSHLDTLV	1	22.22	1	ERVW-6
295	96	HLA-A02:01	GMMINISIV	1	25.93	1	ERVK-5
296	97	HLA-A02:01	MLNAGSPGPLI	1	26.41	1	ERVK-10
297	98	HLA-A02:01	MLNAGSPGPLL	1	22.36	1	ERVK-6
298	99	HLA-A02:01	SLTPLFHFHI	1	27.89	1	ERVFRD-1
299	100	HLA-A02:01	KMLKDMKEGV	1.5	51.7	4	ERVK-4,ERVK-15,ERVK-16,ERVK-20
300	101	HLA-A02:01	LLDSIAHGHRL	1.5	41.97	4	ERVK-4,ERVK-9,ERVK-15,ERVK-20
301	102	HLA-A02:01	RLIPYDWEIL	1.5	44.97	4	ERVK-4,ERVK-9,ERVK-16,ERVK-20
302	103	HLA-A02:01	SMLLAALMIV	1.5	31.97	3	ERVK-21,ERVK-9,ERVK-6
303	104	HLA-A02:01	MLLAALMIVSM	1.5	31.17	3	ERVK-21,ERVK-9,ERVK-6
304	105	HLA-A02:01	LLAALMIVSM	1.5	52.84	3	ERVK-21,ERVK-9,ERVK-6
305	106	HLA-A02:01	YMLVVGNIVI	1.5	45.37	2	ERVK-7,ERVK-16
306	107	HLA-A02:01	LLFGPCLLNL	1.5	28.61	2	ERVFRD-1
307	108	HLA-A02:01	MLAVVSCASI	1.5	30.38	2	ERVK3-1
308	109	HLA-A02:01	ALMIVSMVSA	1.5	32.7	2	ERVK-9,ERVK-6
309	110	HLA-A02:01	YTIDLNSSL	1.5	32.7	2	ERVK-7,ERVK-16
310	111	HLA-A02:01	MLNAGSPGPL	1.5	54.06	2	ERVK-10,ERVK-6
311	112	HLA-A02:01	YMLVVGNIV	1.5	39.56	2	ERVK-7,ERVK-16
312	113	HLA-A02:01	RLWSPGCCFL	1.5	31.12	2	ERVI-1
313	114	HLA-A02:01	LLLFGPCLLNL	1.5	39.07	2	ERVFRD-1
314	115	HLA-A02:01	LLLFGPCLL	1.5	34.09	2	ERVFRD-1
315	116	HLA-A02:01	FLAMLAVVSCA	1.5	33.4	2	ERVK3-1
316	117	HLA-A02:01	SQYGYPGMPPA	1.5	33.02	2	ERVK-4,ERVK-9
317	118	HLA-A02:01	LLFGPCLLNLI	1.5	45.31	2	ERVFRD-1
318	119	HLA-A02:01	MLLLHYMPM	1.5	53.49	1	ERV3-2
319	120	HLA-A02:01	FMDDILLAPP	1.5	48	1	ERVK3-4
320	121	HLA-A02:01	ALSETLCHQA	1.5	38.48	1	ERVW-6
321	122	HLA-A02:01	MSFECFIHFL	1.5	51.67	1	ERVW-1
322	123	HLA-A02:01	YLNNGTTSA	1.5	29.56	1	ERVW-3
323	124	HLA-A02:01	RLLGSHHSPL	1.5	32.59	1	ERVH-1
324	125	HLA-A02:01	VLSNQLPCFL	1.5	32.53	1	ERVFH21-1
325	126	HLA-A02:01	ILVSSLIGQV	1.5	30.3	1	ERVW-1
326	127	HLA-A02:01	HLQPSLMSI	1.5	43.65	1	ERVS71-1
327	128	HLA-A02:01	MLQELCLGSI	1.5	40.61	1	ERV3-1
328	129	HLA-A02:01	LVINGEFYPQV	1.5	53.36	1	ERVK3-4
329	130	HLA-A02:01	ALLAILSRPL	1.5	43.92	1	ERVFRD-2
330	131	HLA-A02:01	CLLPVVSRPV	1.5	29.72	1	ERVFRD-2
331	132	HLA-A02:01	LLLVLILTPSL	1.5	28.45	1	ERVFRD-1
332	133	HLA-A02:01	RLHQAVPLLV	1.5	52.32	1	ERVS71-1
333	134	HLA-A02:01	KLAQDCWLCL	1.5	37.54	1	ERVS71-1
334	135	HLA-A02:01	LMIVSMVVSL	1.5	40.29	1	ERVK-21
335	136	HLA-A02:01	IQYPQYQPV	1.5	51.83	1	ERVK-15
336	137	HLA-A02:01	LLSFSILCLCV	1.5	52.49	1	ERVK-6
337	138	HLA-A02:01	ILWHHLVDRVV	1.5	53.74	1	ERVK-1
338	139	HLA-A02:01	LLPSPALGPNV	1.5	39.28	1	ERVFH21-1
339	140	HLA-A02:01	SLFNTTLTRL	1.5	51.8	1	ERVW-2
340	141	HLA-A02:01	RLHQAVPLL	1.5	47.22	1	ERVS71-1
341	142	HLA-A02:01	NLALYTLNFL	1.5	46.68	1	ERVK-5
342	143	HLA-A02:01	LLIKQNLFL	1.5	52.2	1	ERVK3-5
343	144	HLA-A02:01	GLANLNPVL	1.5	46.68	1	ERVK-24
344	145	HLA-A02:01	RLIPYDWEVL	1.5	41.31	1	ERVK-15
345	146	HLA-A02:01	HLWHSATSLAL	1.5	53.8	1	ERVFC1-1
346	147	HLA-A02:01	HLVDGVVNYM	1.5	49.18	1	ERVK-3
347	148	HLA-A02:01	FIFTLIAVI	1.5	50.12	1	ERVK-24
348	149	HLA-A02:01	LLGSHHSPLSV	1.5	31.23	1	ERVH-1
349	150	HLA-A02:01	LLAPPIDQI	1.5	53.18	1	ERVK3-4
350	151	HLA-A02:01	GLIAVTATGAV	1.5	29.85	1	ERVK-24
351	152	HLA-A02:01	MLPALQNRV	1.5	31.89	1	ERVK-12
352	153	HLA-A02:01	FTWLPGYLAWL	1.5	50.8	1	ERVV-2
353	154	HLA-A02:01	AVIMGLIAV	1.5	38	1	ERVK-24
354	155	HLA-A02:01	SQDLWVFEL	1.5	33.94	1	ERVK3-2
355	156	HLA-A02:01	TLPSTVCNV	1.5	31.38	1	ERVFRD-1
356	157	HLA-A02:01	ALYTLNFLNI	1.5	38.26	1	ERVK-5
357	158	HLA-A02:01	FIAPGNLSL	1.5	35.85	1	ERVFRD-1
358	159	HLA-A02:01	HLADANYPVGA	1.5	52.83	1	ERVFRD-2
359	160	HLA-A02:01	YIDTWLQLML	1.5	32.8	1	ERVE-3
360	161	HLA-A02:01	SILGGVHHL	1.5	49.85	1	ERVS71-1
361	162	HLA-A02:01	FLSITGFCQI	1.5	37.63	1	ERVW-6
362	163	HLA-A02:01	GLANLNPVLGL	1.5	51.44	1	ERVK-24
363	164	HLA-A02:01	WQFPVTLEPI	1.5	37.96	1	ERVK-16
364	165	HLA-A02:01	ILAHCNLHL	1.5	51.26	1	ERVV-2
365	166	HLA-A02:01	LLIKQNLFLA	1.5	50.34	1	ERVK3-5
366	167	HLA-A02:01	YLKACLTVL	1.5	39.64	1	ERVK3-5
367	168	HLA-A02:01	YMRTLLDSI	2	67.07	4	ERVK-4,ERVK-9,ERVK-15,ERVK-16
368	169	HLA-A02:01	LVTPVICAPV	2	88.82	3	ERVPABLB-1
369	170	HLA-A02:01	FLVTPVICA	2	64.79	3	ERVPABLB-1
370	171	HLA-A02:01	SLDSPSLCLL	2	91.5	3	ERVK3-7,ERVK3-5,ERVK3-4
371	172	HLA-A02:01	GTWKWFSWV	2	80.13	2	ERVFRD-1
372	173	HLA-A02:01	AMLAVVSCA	2	61.64	2	ERVK3-1
373	174	HLA-A02:01	YIIHFMDDILL	2	90.53	2	ERVK3-4,ERVK3-8
374	175	HLA-A02:01	NLAEISQANL	2	55.14	2	ERVS71-2
375	176	HLA-A02:01	LLLLLLFGPCL	2	82.2	2	ERVFRD-1
376	177	HLA-A02:01	LMIVSMVSA	2	66.49	2	ERVK-9,ERVK-6
377	178	HLA-A02:01	HLLNLTQPKL	2	90.31	1	ERVS71-1
378	179	HLA-A02:01	GVADGLANL	2	89.12	1	ERVK-24
379	180	HLA-A02:01	YQIEKDRVSV	2	56.7	1	ERVK-15
380	181	HLA-A02:01	FMDDILLAAP	2	86.59	1	ERVK3-8
381	182	HLA-A02:01	FMDDILLAP	2	60.15	1	ERVK3-4
382	183	HLA-A02:01	FSMQDLSQV	2	63.87	1	ERVFRD-2
383	184	HLA-A02:01	YQYWPPAKL	2	70.67	1	ERVK-16
384	185	HLA-A02:01	CLIEGMKRSQV	2	92.3	1	ERVFRD-2
385	186	HLA-A02:01	CLISILVSSLI	2	88.72	1	ERVW-1
386	187	HLA-A02:01	STVCNVTFTV	2	63.45	1	ERVFRD-1
387	188	HLA-A02:01	LLVPLLAGLSI	2	74.61	1	ERVS71-1
388	189	HLA-A02:01	RLVSLFNTTL	2	70.7	1	ERVW-2
389	190	HLA-A02:01	SQFSHLDTL	2	91.17	1	ERVW-6
390	191	HLA-A02:01	SQYGYPGTLPA	2	74.24	1	ERVK-16
391	192	HLA-A02:01	MVSGMSLTPRV	2	81.89	1	ERVK-7
392	193	HLA-A02:01	ILGGVHHLLNL	2	70.32	1	ERVS71-1
393	194	HLA-A02:01	GILKPFFFPL	2	54.86	1	ERVMER61- 1
394	195	HLA-A02:01	YQAPNNTWLA	2	61.75	1	ERVS71-1
395	196	HLA-A02:01	HLWHSATSL	2	77.1	1	ERVFC1-1
396	197	HLA-A02:01	SQYGHPGMLPA	2	72.51	1	ERVK-12
397	198	HLA-A02:01	IQDPGTAFPI	2	87.46	1	ERVK-5
398	199	HLA-A02:01	LLTSFTTGRV	2	89.84	1	ERVS71-1
399	200	HLA-A02:01	LLIKENLFL	2	64.96	1	ERVK3-3
400	201	HLA-A02:01	ILVSMDRPWEA	2	88.79	1	ERVK-24
401	202	HLA-A02:01	FTLIAVIMGL	2	92.54	1	ERVK-24
402	203	HLA-A02:01	FLTQAAPDI	2	82.49	1	ERVFRD-2
403	204	HLA-A02:01	ILGGVHHLL	2	62.94	1	ERVS71-1
404	205	HLA-A02:01	TMFTIQKKILV	2	55.7	1	ERVS71-1
405	206	HLA-A02:01	PLTPWIFSL	2	62.88	1	ERVFH21-1
406	207	HLA-A02:01	LLQHRLAPI	2	60.17	1	ERVH-2
407	208	HLA-A02:01	VLLDQTRNSL	2	89.28	1	ERVFRD-1
408	209	HLA-A02:01	IQIQYPQYQPV	2	56.54	1	ERVK-15
409	210	HLA-A02:01	WIFSLLDSI	2	61.08	1	ERVFH21-1
410	211	HLA-A02:01	TLCEIDCPAL	2	85.03	1	ERVE-3
411	212	HLA-A02:01	GLMRPANSLL	2	91.83	1	ERVFRD-1
412	213	HLA-A02:01	CLISILVSSL	2	63.16	1	ERVW-1
413	214	HLA-A02:01	RLWNSQSSI	2	91.33	1	ERVK-24
414	215	HLA-A02:01	ILLAPPIDQI	2	80.14	1	ERVK3-4
415	216	HLA-A02:01	GMSWGLRLYI	2	83.43	1	ERVS71-1
416	217	HLA-A02:01	SLGRSLVSKV	2	82.89	1	ERVE-3
417	218	HLA-A02:01	TQLPVAYQYWL	2	74.4	1	ERVK-15
418	219	HLA-A02:01	QLNLALYTL	2	75.57	1	ERVK-5
419	220	HLA-A02:01	YMSTLLDSIA	2	59.84	1	ERVK-20
420	221	HLA-A02:01	LLIKQNLFLAI	2	74.18	1	ERVK3-5
421	222	HLA-A02:01	ILLAAPTDQI	2	61.86	1	ERVK3-8
422	223	HLA-A02:01	SVSHYQWRV	2	81.61	1	ERVK3-8
423	224	HLA-A02:01	FIWQHRILL	2	61.51	1	ERVK-16
424	225	HLA-A02:01	LLLAALSET	2	59.9	1	ERVW-6
425	226	HLA-A02:01	RLVDRVVNYM	2	59.84	1	ERVK-20
426	227	HLA-A02:01	YMDDLLLAALS	2	54.3	1	ERVW-6
427	228	HLA-A02:01	LLVLILTPSL	2	55.83	1	ERVFRD-1
428	229	HLA-A02:01	YQWRVLPQGML	2	69.48	1	ERVK3-8
429	230	HLA-A02:01	LLLIKENLFLI	2	87.31	1	ERVK3-3
430	231	HLA-A02:01	VINGEFYPQV	2	59.7	1	ERVK3-4
431	232	HLA-A02:01	SLTPRVNYL	2	69.52	1	ERVK-7
432	233	HLA-A02:01	ALHSSAQSV	2	70.71	1	ERVK-24
433	234	HLA-A02:01	SILGGVHHLL	2	57.08	1	ERVS71-1
434	235	HLA-A02:01	LQFKTWWIDRV	2	55.47	1	ERVK-4
435	236	HLA-A02:01	QVMLCQHFV	2	63.73	1	ERVK3-4
436	237	HLA-A02:01	NMFPTAYII	2	73.08	1	ERVK3-4
437	1	HLA-B07:02	HPRLHQAVPL	0.01	3.31	1	ERVS71-1
438	2	HLA-B07:02	MPRNCYNSATL	0.01	3.08	1	ERVW-2
439	3	HLA-B07:02	IPIYGNSPL	0.03	4.61	1	ERVFRD-1
440	4	HLA-B07:02	IPRYGEIARPL	0.03	4.17	1	ERVW-6
441	5	HLA-B07:02	SPHLFGQAL	0.03	3.98	1	ERVW-6
442	6	HLA-B07:02	YPQPPTRRL	0.05	6.22	1	ERVK-9
443	7	HLA-B07:02	YPQPPTSRL	0.05	6.04	1	ERVK-16
444	8	HLA-B07:02	RPLSPSQAI	0.05	6.09	1	ERVH-1
445	9	HLA-B07:02	RPLCLLPSPAL	0.05	7.23	1	ERVFH21-1
446	10	HLA-B07:02	APSSLYRTLSL	0.05	6.33	1	ERVFRD-2
447	11	HLA-B07:02	RPSGPRSGICL	0.05	6.92	1	ERVFRD-2
448	12	HLA-B07:02	HPQVCRGNPPL	0.08	7.45	2	ERVK-10,ERVK-6
449	13	HLA-B07:02	RPSGPRSGI	0.08	9.06	1	ERVFRD-2
450	14	HLA-B07:02	LPTRRLNPM	0.08	9.07	1	ERVK-4
451	15	HLA-B07:02	HPQPPTLRL	0.08	8.92	1	ERVK-12
452	16	HLA-B07:02	YPQLPTRRL	0.08	7.62	1	ERVK-4
453	17	HLA-B07:02	YPKACLTVL	0.08	9.49	1	ERVK3-3
454	18	HLA-B07:02	RPANSLLSTV	0.08	9.3	1	ERVFRD-1
455	19	HLA-B07:02	SPFQATCNQSL	0.08	9.33	1	ERVS71-1
456	20	HLA-B07:02	HPRLHQAVPLL	0.08	8.92	1	ERVS71-1
457	21	HLA-B07:02	YPQPPTMRL	0.08	8.81	1	ERVK-15
458	22	HLA-B07:02	APVHCLRSPI	0.1	9.74	3	ERVPABLB-1
459	23	HLA-B07:02	TPRPKIISPV	0.1	10.77	2	ERVK-7,ERVK-24
460	24	HLA-B07:02	HPRNIQESPF	0.1	11.25	2	ERVFRD-1
461	25	HLA-B07:02	YPVGATAVPL	0.1	9.85	1	ERVFRD-2
462	26	HLA-B07:02	SPLPRVRRAI	0.1	10.65	1	ERVFRD-1
463	27	HLA-B07:02	WPSEGSLGRSL	0.1	10.86	1	ERVE-3
464	28	HLA-B07:02	APSSLYRTL	0.1	11.56	1	ERVFRD-2
465	29	HLA-B07:02	APPSRQGSAL	0.1	11.55	1	ERVK-12
466	30	HLA-B07:02	MPRNCYNSAT	0.1	12.02	1	ERVW-2
467	31	HLA-B07:02	SPPKPIRPL	0.1	10.78	1	ERVS71-1
468	32	HLA-B07:02	LPIPIYGNSPL	0.1	12.06	1	ERVFRD-1
469	33	HLA-B07:02	SPALGPNVL	0.1	11.35	1	ERVFH21-1
470	34	HLA-B07:02	LPMPAGAAA	0.1	10.22	1	ERVK-21
471	35	HLA-B07:02	SPRNSSHQF	0.1	10.16	1	ERVH-5
472	36	HLA-B07:02	RPRALTIGDV	0.1	11.24	1	ERVS71-1
473	37	HLA-B07:02	NPLLTLRPL	0.12	12.89	1	ERVFH21-1
474	38	HLA-B07:02	LPQGMLNSPM	0.12	12.97	1	ERVK3-8
475	39	HLA-B07:02	GPRSGICLLPV	0.12	14	1	ERVFRD-2
476	40	HLA-B07:02	SPTNPLLTL	0.12	12.88	1	ERVFH21-1
477	41	HLA-B07:02	APYPQPPTSRL	0.12	13.04	1	ERVK-16
478	42	HLA-B07:02	LPSPALGPNVL	0.15	16.75	1	ERVFH21-1
479	43	HLA-B07:02	LPMPAGAAAA	0.15	15.35	1	ERVK-21
480	44	HLA-B07:02	YPASPREWTSI	0.15	14.83	1	ERVFRD-1
481	45	HLA-B07:02	SPRNSSHQFQI	0.15	14.58	1	ERVH-5
482	46	HLA-B07:02	SPSQAIASPV	0.15	14.06	1	ERVH-1
483	47	HLA-B07:02	RVRRAIHFIPL	0.15	16.1	1	ERVFRD-1
484	48	HLA-B07:02	RPVAYLSKQL	0.15	14.39	1	ERVE-1
485	49	HLA-B07:02	APYPQLPTRRL	0.15	15.27	1	ERVK-4
486	50	HLA-B07:02	MPRNCYNSA	0.15	15.08	1	ERVW-2
487	51	HLA-B07:02	APYPQPPTRRL	0.15	14.83	1	ERVK-9
488	52	HLA-B07:02	RPRVHYLQDF	0.15	14.53	1	ERVK-24
489	53	HLA-B07:02	RPRVNYLQDF	0.17	17.09	2	ERVK-5,ERVK-25
490	54	HLA-B07:02	APYPQPPTMRL	0.17	18.94	1	ERVK-15
491	55	HLA-B07:02	SPQMERYQL	0.17	18.52	1	ERVV-2
492	56	HLA-B07:02	MAMGQRSPSL	0.17	20.15	1	ERVMER61- 1
493	57	HLA-B07:02	VPRPQLQQQHL	0.17	19.47	1	ERVS71-1
494	58	HLA-B07:02	GPNSPYMSTL	0.17	18.06	1	ERVK-20
495	59	HLA-B07:02	GPRSGICLL	0.17	20.14	1	ERVFRD-2
496	60	HLA-B07:02	MPHFLLQHRL	0.17	19.1	1	ERVH-2
497	61	HLA-B07:02	RPWEASPSV	0.2	20.36	3	ERVK-7,ERVK-24
498	62	HLA-B07:02	SPSVHILTEVL	0.2	20.5	2	ERVK-7,ERVK-24
499	63	HLA-B07:02	RPQLQQQHL	0.2	20.48	1	ERVS71-1
500	64	HLA-B07:02	GPSTYKHISPL	0.2	20.74	1	ERVV-2
501	65	HLA-B07:02	VPQGFQGQQPL	0.2	21.99	1	ERVK-5
502	66	HLA-B07:02	RPADYNQCL	0.2	21.96	1	ERVFRD-1
503	67	HLA-B07:02	APALGLSDL	0.2	23.15	1	ERVE-1
504	68	HLA-B07:02	SPKPIGPLTDL	0.2	22.01	1	ERVS71-1
505	69	HLA-B07:02	TPSPYKGLVL	0.2	23.13	1	ERVW-2
506	70	HLA-B07:02	KPIRPLTDL	0.2	23.27	1	ERVS71-1
507	71	HLA-B07:02	GPNSPYMRTL	0.25	27.93	4	ERVK-4,ERVK-9,ERVK-15,ERVK-16
508	72	HLA-B07:02	SPYMRTLLDSI	0.25	27.56	4	ERVK-4,ERVK-9,ERVK-15,ERVK-16
509	73	HLA-B07:02	LPLTGPLVSL	0.25	27	2	ERVFRD-1
510	74	HLA-B07:02	SPNSRFTYHM	0.25	26.94	1	ERVK-5
511	75	HLA-B07:02	SPQMERYQLSV	0.25	27.58	1	ERVV-2
512	76	HLA-B07:02	VPHPQPPTLRL	0.25	24.56	1	ERVK-12
513	77	HLA-B07:02	FPKPPNITF	0.25	27.18	1	ERVFRD-1
514	78	HLA-B07:02	SPYKGLVLSKL	0.25	26.85	1	ERVW-2
515	79	HLA-B07:02	SPLSVSRVAGL	0.25	26.89	1	ERVH-1
516	80	HLA-B07:02	VPLLAGLSI	0.25	26.88	1	ERVS71-1
517	81	HLA-B07:02	RPSSCSTRNF	0.25	25.76	1	ERVFRD-1
518	82	HLA-B07:02	APQQTGAFPV	0.25	29.15	1	ERVK-5
519	83	HLA-B07:02	SPISRFTYHM	0.25	27.25	1	ERVK-7
520	84	HLA-B07:02	RPANSLLST	0.25	26.12	1	ERVFRD-1
521	85	HLA-B07:02	APQGRAPYPQL	0.25	28.39	1	ERVK-4
522	86	HLA-B07:02	SPGPLLSFSIL	0.25	28.94	1	ERVK-6
523	87	HLA-B07:02	APPSRQGSEL	0.3	30.16	3	ERVK-4,ERVK-9,ERVK-16
524	88	HLA-B07:02	HPELWRLTV	0.3	36.89	2	ERVK-7,ERVK-24
525	89	HLA-B07:02	VPHPQPPTL	0.3	34.18	1	ERVK-12
526	90	HLA-B07:02	APLTHRMNKM	0.3	36.22	1	ERVK-21
527	91	HLA-B07:02	SPREWTSIEA	0.3	30.57	1	ERVFRD-1
528	92	HLA-B07:02	SPGPLIGFSIL	0.3	37.42	1	ERVK-10
529	93	HLA-B07:02	RPQPGGFNDFL	0.3	33.62	1	ERVFRD-2
530	94	HLA-B07:02	SPYMSTLLDSI	0.3	34.03	1	ERVK-20
531	95	HLA-B07:02	KPIGPLTDL	0.3	30.17	1	ERVS71-1
532	96	HLA-B07:02	APGNLSLPI	0.3	34.97	1	ERVFRD-1
533	97	HLA-B07:02	SPPLSPTNPL	0.3	31.89	1	ERVFH21-1
534	98	HLA-B07:02	RPLQRPQPGGF	0.3	33.52	1	ERVFRD-2
535	99	HLA-B07:02	FPYQRSLKF	0.3	30.99	1	ERVK-24
536	100	HLA-B07:02	LPVVSRPVGPV	0.3	33.86	1	ERVFRD-2
537	101	HLA-B07:02	APYPQPPTM	0.3	33.69	1	ERVK-15
538	102	HLA-B07:02	YPSPPLSPT	0.3	34.01	1	ERVFH21-1
539	103	HLA-B07:02	GPNSPYMRTLL	0.4	49.06	4	ERVK-4,ERVK-9,ERVK-15,ERVK-16
540	104	HLA-B07:02	TPDSMFLAM	0.4	49.98	2	ERVK3-1
541	105	HLA-B07:02	IPKESKNTEVL	0.4	42.53	2	ERVK-7,ERVK-24
542	106	HLA-B07:02	PPSRQGSAL	0.4	48.64	1	ERVK-12
543	107	HLA-B07:02	IPLLAGLGIL	0.4	41.49	1	ERVFRD-1
544	108	HLA-B07:02	SPYSTNCWL	0.4	39.79	1	ERVFRD-1
545	109	HLA-B07:02	QPLQKIPPL	0.4	42.14	1	ERVK-5
546	110	HLA-B07:02	CPSAHVSPAV	0.4	42.01	1	ERVK-24
547	111	HLA-B07:02	LPRVRRAIHF	0.4	50.89	1	ERVFRD-1
548	112	HLA-B07:02	RPQPGGFNDF	0.4	38.4	1	ERVFRD-2
549	113	HLA-B07:02	RPLCLLPSPA	0.4	52.67	1	ERVFH21-1
550	114	HLA-B07:02	LPQGMLNSPML	0.4	41.22	1	ERVK3-8
551	115	HLA-B07:02	NPTNCWMCLPL	0.4	40.74	1	ERVW-2
552	116	HLA-B07:02	CPSAHVSPA	0.4	42.71	1	ERVK-24
553	117	HLA-B07:02	RPLTDLGDPI	0.4	49.66	1	ERVS71-1
554	118	HLA-B07:02	RAREGMRIPV	0.4	50.34	1	ERVK-16
555	119	HLA-B07:02	NPVLGLRPI	0.4	45.12	1	ERVK-24
556	120	HLA-B07:02	RIRGSSTGIL	0.4	50.33	1	ERVMER61- 1
557	121	HLA-B07:02	TPESMLLAAL	0.5	58.84	3	ERVK-21,ERVK-9,ERVK-6
558	122	HLA-B07:02	SPSVHILTEV	0.5	76.32	2	ERVK-7,ERVK-24
559	123	HLA-B07:02	RPKGKPCPKEI	0.5	69.1	2	ERVK-7,ERVK-24
560	124	HLA-B07:02	RPWEASPSVHI	0.5	75.08	2	ERVK-7,ERVK-24
561	125	HLA-B07:02	SPVSGPEHPEL	0.5	67.46	2	ERVK-7,ERVK-24
562	126	HLA-B07:02	LPSNWTGTCTI	0.5	59.89	1	ERVFRD-1
563	127	HLA-B07:02	LPLTPWIFSL	0.5	70.4	1	ERVFH21-1
564	128	HLA-B07:02	RPADYNQCLQI	0.5	59.44	1	ERVFRD-1
565	129	HLA-B07:02	YPLTLSAHLL	0.5	61.89	1	ERVV-2
566	130	HLA-B07:02	GPNSPYMSTLL	0.5	61.35	1	ERVK-20
567	131	HLA-B07:02	GPLLSFSIL	0.5	58.97	1	ERVK-6
568	132	HLA-B07:02	QPQAPQQTGAF	0.5	60.31	1	ERVK-5
569	133	HLA-B07:02	APGNLSLPIPI	0.5	63.6	1	ERVFRD-1
570	134	HLA-B07:02	MAQAMRGLTL	0.5	75.84	1	ERVK-5
571	135	HLA-B07:02	LPVWIPTRHL	0.5	58.29	1	ERVK-5
572	136	HLA-B07:02	GPHENPTAF	0.5	54.63	1	ERVFRD-2
573	137	HLA-B07:02	LPATVPSLPGL	0.5	59.79	1	ERVMER61- 1
574	138	HLA-B07:02	GPWPRPVAYL	0.5	58.08	1	ERVE-1
575	139	HLA-B07:02	FPYIDTWLQL	0.5	66.61	1	ERVE-3
576	140	HLA-B07:02	APDIRRKLRML	0.5	67.12	1	ERVFRD-2
577	141	HLA-B07:02	SPISRFTYHMV	0.5	72.69	1	ERVK-7
578	142	HLA-B07:02	VPYVQTFMIL	0.5	62.04	1	ERVFRD-2
579	143	HLA-B07:02	SPNSRFTYHMV	0.5	66.36	1	ERVK-5
580	144	HLA-B07:02	YPLTLSAHL	0.5	62.45	1	ERVV-2
581	145	HLA-B07:02	FPLLHNISV	0.5	58.43	1	ERVMER61- 1
582	146	HLA-B07:02	LPLHFRPYISI	0.5	75.15	1	ERVW-2
583	147	HLA-B07:02	RAGRHTLSRPL	0.8	87.43	6	ERVK-14,ERVK-11,ERVK-13,ERVK-24,ERVK-8,ERVK-20
584	148	HLA-B07:02	LPLTGPLVSLL	0.8	100.08	2	ERVFRD-1
585	149	HLA-B07:02	APLTHKMNKM	0.8	85.74	2	ERVK-9,ERVK-6
586	150	HLA-B07:02	APGCLMPAV	0.8	135.17	2	ERVK-5,ERVK-7
587	151	HLA-B07:02	HPELWRLTVA	0.8	127.8	2	ERVK-7,ERVK-24
588	152	HLA-B07:02	LPKLRDTNL	0.8	130.35	2	ERVS71-2
589	153	HLA-B07:02	MPAVQNWLVEV	0.8	98.99	2	ERVK-5,ERVK-7
590	154	HLA-B07:02	RAGRHTLSHPL	0.8	141.51	2	ERVK-3,ERVK-25
591	155	HLA-B07:02	VPSINQRESV	0.8	97.09	1	ERVK3-8
592	156	HLA-B07:02	KPVNYNKLATI	0.8	168.28	1	ERVFRD-2
593	157	HLA-B07:02	LPVIGAGSV	0.8	117.29	1	ERVS71-1
594	158	HLA-B07:02	LPRVRRAIHFI	0.8	93.13	1	ERVFRD-1
595	159	HLA-B07:02	IPPLQGVSQL	0.8	93.63	1	ERVK-5
596	160	HLA-B07:02	VPSLPGLGHM	0.8	77.81	1	ERVMER61- 1
597	161	HLA-B07:02	SPLSVSRVA	0.8	167.07	1	ERVH-1
598	162	HLA-B07:02	RVAGLQVPAL	0.8	136.76	1	ERVH-1
599	163	HLA-B07:02	YPAHTGLSSS	0.8	153.69	1	ERVW-6
600	164	HLA-B07:02	PPLSPTNPL	0.8	91.7	1	ERVFH21-1
601	165	HLA-B07:02	SPGKACYQCGL	0.8	133.12	1	ERV9-1
602	166	HLA-B07:02	NPECQSAIKPL	0.8	136.75	1	ERVK-5
603	167	HLA-B07:02	IPLLAGLGI	0.8	118.39	1	ERVFRD-1
604	168	HLA-B07:02	VPQDSPLGCIL	0.8	124.98	1	ERVFRD-2
605	169	HLA-B07:02	QPPTLRLNPM	0.8	151.66	1	ERVK-12
606	170	HLA-B07:02	RPLSPSQAIA	0.8	82.23	1	ERVH-1
607	171	HLA-B07:02	WLRGQAAAVL	0.8	117.06	1	ERVE-3
608	172	HLA-B07:02	LPVIGAGSVDL	0.8	170.86	1	ERVS71-1
609	173	HLA-B07:02	MLALGTRAPM	0.8	140.58	1	ERVFRD-2
610	174	HLA-B07:02	GPVQVQVPFSM	0.8	158.7	1	ERVFRD-2
611	175	HLA-B07:02	RPVGPVQVQV	0.8	115.47	1	ERVFRD-2
612	176	HLA-B07:02	TPAGICARNHM	0.8	135.04	1	ERVFRD-2
613	177	HLA-B07:02	LPSPALGPNV	0.8	162.9	1	ERVFH21-1
614	178	HLA-B07:02	RPRALTIGDVS	0.8	124.66	1	ERVS71-1
615	179	HLA-B07:02	GPLIGFSIL	0.8	87.74	1	ERVK-10
616	180	HLA-B07:02	CPSAQVSPA	0.8	138.94	1	ERVK-7
617	181	HLA-B07:02	LPQGFRDSPHL	0.8	83.06	1	ERVW-6
618	182	HLA-B07:02	VPFPPLIRAV	0.8	159.84	1	ERVK-21
619	183	HLA-B07:02	MPVTLQPQM	0.8	116.3	1	ERVK-15
620	184	HLA-B07:02	APPSRQGSA	0.8	170.49	1	ERVK-12
621	185	HLA-B07:02	SPLDASGQRF	0.8	141.34	1	ERVV-2
622	186	HLA-B07:02	RPSGPRSGIC	0.8	97.67	1	ERVFRD-2
623	187	HLA-B07:02	NPLLTLRPLCL	0.8	102.69	1	ERVFH21-1
624	188	HLA-B07:02	GPNVLSNQL	0.8	96.47	1	ERVFH21-1
625	189	HLA-B07:02	SPGPLLSFSI	0.8	129.35	1	ERVK-6
626	190	HLA-B07:02	APTDQILQQL	0.8	142.8	1	ERVK3-8
627	191	HLA-B07:02	KPLKGKVPA	0.8	107.2	1	ERVK-5
628	192	HLA-B07:02	APPSEQGSVL	0.8	148.89	1	ERVK-15
629	193	HLA-B07:02	EPRFTFSVPSI	0.8	103.62	1	ERVK3-8
630	194	HLA-B07:02	TLRTHTRLVSL	0.8	151.51	1	ERVW-2
631	195	HLA-B07:02	TPLWVTSGVF	0.8	87.75	1	ERVV-2
632	196	HLA-B07:02	APDIRRKLRM	0.8	114.26	1	ERVFRD-2
633	197	HLA-B07:02	SPGENQLPV	0.8	85.39	1	ERVK-5
634	198	HLA-B07:02	CPSAQVSPAV	0.8	79.91	1	ERVK-7
635	199	HLA-B07:02	TPRVNYLQDF	0.8	121.46	1	ERVK-7
636	200	HLA-B07:02	HPYIWCPTWRL	0.8	106.07	1	ERVK-25
637	201	HLA-B07:02	RPKGKPAPRKF	0.8	124.37	1	ERVK-25
638	202	HLA-B07:02	GPHENPTAFL	0.8	86.03	1	ERVFRD-2
639	203	HLA-B07:02	QPFLVPRPQL	0.8	107.04	1	ERVS71-1
640	204	HLA-B07:02	APRKFPKNQKI	0.8	77.44	1	ERVK-25
641	205	HLA-B07:02	HATYPNRVAL	0.8	156.2	1	ERVK-15
642	206	HLA-B07:02	MPITLQPQTQV	0.8	167.11	1	ERVK-12
643	207	HLA-B07:02	YPAHTGLSS	0.8	114.16	1	ERVW-6
644	208	HLA-B07:02	LPLTPWIFSLL	0.8	138.48	1	ERVFH21-1
645	209	HLA-B07:02	FPDIRQKPPI	0.8	104.1	1	ERVFRD-1
646	210	HLA-B07:02	YPWEWGRKRI	0.8	82.17	1	ERVK-7
647	211	HLA-B07:02	APEHSCEPL	0.8	92.23	1	ERVV-2
648	212	HLA-B07:02	AARQCGDEL	0.8	170.37	1	ERVFRD-2
649	213	HLA-B07:02	SPGPLIGFSI	0.8	136.18	1	ERVK-10
650	214	HLA-B07:02	PPSRQGSEL	1	200.39	3	ERVK-4,ERVK-9,ERVK-16
651	215	HLA-B07:02	RRRHRNRAPL	1	235.77	3	ERVK-21,ERVK-9,ERVK-6
652	216	HLA-B07:02	GPATFSSQV	1	191.09	2	ERVS71-2
653	217	HLA-B07:02	IPKESKNTEV	1	211.89	2	ERVK-7,ERVK-24
654	218	HLA-B07:02	TPIQFLTRL	1	210.56	2	ERVS71-2
655	219	HLA-B07:02	CPAKPEEEGMM	1	239.69	2	ERVK-5,ERVK-7
656	220	HLA-B07:02	RAGRHTLSCPL	1	177.63	1	ERVK-1
657	221	HLA-B07:02	PPAPSSLYRTL	1	254.48	1	ERVFRD-2
658	222	HLA-B07:02	RLLGSHHSPL	1	186.46	1	ERVH-1
659	223	HLA-B07:02	GPLLSFSILCL	1	196.15	1	ERVK-6
660	224	HLA-B07:02	LPGSSSSSA	1	218.04	1	ERVV-2
661	225	HLA-B07:02	SPLPRVRRA	1	225.06	1	ERVFRD-1
662	226	HLA-B07:02	RAREGVWIPV	1	205.21	1	ERVK-7
663	227	HLA-B07:02	RPLQRPQPG	1	236.7	1	ERVFRD-2
664	228	HLA-B07:02	GPLLCVLVHVL	1	220.62	1	ERVS71-1
665	229	HLA-B07:02	MPVTLQPQTQV	1	234.28	1	ERVK-16
666	230	HLA-B07:02	FPPLIRAVTWM	1	175.73	1	ERVK-21
667	231	HLA-B07:02	RPRVLRLIS	1	182.64	1	ERVH-5
668	232	HLA-B07:02	HPRLHQAVP	1	259.15	1	ERVS71-1
669	233	HLA-B07:02	HLRPRVLRL	1	212.19	1	ERVH-5
670	234	HLA-B07:02	RAREGVWIL	1	225.75	1	ERVK-24
671	235	HLA-B07:02	APLTHRMNKMV	1	173.97	1	ERVK-21
672	236	HLA-B07:02	SPMLCQPFV	1	237.79	1	ERVK3-8
673	237	HLA-B07:02	NPTNCWMCL	1	240.42	1	ERVW-2
674	238	HLA-B07:02	LPLHFRPYI	1	256.85	1	ERVW-2
675	239	HLA-B07:02	RPLTDLGDPIF	1	251.35	1	ERVS71-1
676	240	HLA-B07:02	LALGTRAPM	1	214.88	1	ERVFRD-2
677	241	HLA-B07:02	KAMLMAQAM	1	176.39	1	ERVK-5
678	242	HLA-B07:02	SPAPTHSNYT	1	241.14	1	ERVMER61- 1
679	243	HLA-B07:02	CPDWTCVTL	1	255.79	1	ERVS71-1
680	244	HLA-B07:02	STRSSTLSI	1	246.32	1	ERVS71-1
681	245	HLA-B07:02	FPLLEKAQQLL	1	226.23	1	ERVFRD-1
682	246	HLA-B07:02	IPGFDVGTM	1	244.96	1	ERVS71-1
683	247	HLA-B07:02	SPHLFGQALA	1	204.84	1	ERVW-6
684	248	HLA-B07:02	RPRVLRLISP	1	201.53	1	ERVH-5
685	249	HLA-B07:02	RTHTRLVSL	1	182.79	1	ERVW-2
686	250	HLA-B07:02	MPHFLLQHRLA	1	246.5	1	ERVH-2
687	251	HLA-B07:02	GPLIGFSILCL	1	252.82	1	ERVK-10
688	252	HLA-B07:02	LLRLYPSPPL	1	203.67	1	ERVFH21-1
689	253	HLA-B07:02	KPLKGKVPAGV	1	261.24	1	ERVK-5
690	254	HLA-B07:02	LPQSGSPAPT	1	211.46	1	ERVMER61- 1
691	255	HLA-B07:02	LMRPANSLL	1	215.93	1	ERVFRD-1
692	256	HLA-B07:02	SPCTSGHTF	1	248.95	1	ERVW-3
693	257	HLA-B07:02	LPAPQGRAPY	1	247.07	1	ERVK-16
694	258	HLA-B07:02	EPRNTFPTAYI	1	235.77	1	ERVK3-8
695	259	HLA-B07:02	GPLVSNLEI	1	260.67	1	ERVW-2
696	260	HLA-B07:02	FPLLEKAQQL	1	179.33	1	ERVFRD-1
697	261	HLA-B07:02	RRRRHRNRAPL	1.5	317.28	3	ERVK-21,ERVK-9,ERVK-6
698	262	HLA-B07:02	HIRIWSGNQTL	1.5	280.3	3	ERVK-7,ERVK-24,ERVK-16
699	263	HLA-B07:02	TPVICAPVHCL	1.5	366.49	3	ERVPABLB-1
700	264	HLA-B07:02	SLRPRVNYL	1.5	299	2	ERVK-5,ERVK-25
701	265	HLA-B07:02	TPDSMFLAML	1.5	289.19	2	ERVK3-1
702	266	HLA-B07:02	MPRWPEVTE	1.5	408.88	2	ERVH-1
703	267	HLA-B07:02	MPPAPQGRAPY	1.5	463.27	2	ERVK-4,ERVK-9
704	268	HLA-B07:02	VPNSSEETATI	1.5	517.25	2	ERVK-9,ERVK-6
705	269	HLA-B07:02	MPPAPQGRA	1.5	493.54	2	ERVK-4,ERVK-9
706	270	HLA-B07:02	MPAVQNWLV	1.5	496.91	2	ERVK-5,ERVK-7
707	271	HLA-B07:02	HPQVCRGNPP	1.5	371.53	2	ERVK-10,ERVK-6
708	272	HLA-B07:02	APLTHKMNKMV	1.5	348.26	2	ERVK-9,ERVK-6
709	273	HLA-B07:02	SPSLCLLLI	1.5	548.81	2	ERVK3-7,ERVK3-5
710	274	HLA-B07:02	MPRWPEVTEES	1.5	322.42	2	ERVH-1
711	275	HLA-B07:02	DPWYSTVGL	1.5	487.51	2	ERVK3-1
712	276	HLA-B07:02	FPTAYIIHFM	1.5	472.43	2	ERVK3-4,ERVK3-8
713	277	HLA-B07:02	WVLPLTGPL	1.5	294.16	2	ERVFRD-1
714	278	HLA-B07:02	MPRWPEVTEE	1.5	451.72	2	ERVH-1
715	279	HLA-B07:02	TPVTWMDNPI	1.5	278.66	2	ERVK-5,ERVK-7
716	280	HLA-B07:02	LAAYRHPDFPL	1.5	440.45	1	ERVFRD-1
717	281	HLA-B07:02	NPSCPGGLGAT	1.5	395.28	1	ERVW-2
718	282	HLA-B07:02	SSLYRTLSL	1.5	553.93	1	ERVFRD-2
719	283	HLA-B07:02	MAPPSRQGSAL	1.5	302.54	1	ERVK-12
720	284	HLA-B07:02	NARKVIVEL	1.5	533.25	1	ERVK-5
721	285	HLA-B07:02	GPIDDRCPA	1.5	311.81	1	ERVK-7
722	286	HLA-B07:02	CTRKNCNPL	1.5	589.82	1	ERVS71-1
723	287	HLA-B07:02	SPAPTHSNY	1.5	488.7	1	ERVMER61- 1
724	288	HLA-B07:02	MPLHGKDEPRF	1.5	413.91	1	ERVK3-8
725	289	HLA-B07:02	WAYVPFPPL	1.5	398.55	1	ERVK-21
726	290	HLA-B07:02	EPRNTFPTA	1.5	564.99	1	ERVK3-8
727	291	HLA-B07:02	RALAPTALL	1.5	381.08	1	ERVE-1
728	292	HLA-B07:02	VPSLPGLGHMA	1.5	541.54	1	ERVMER61- 1
729	293	HLA-B07:02	SPPLSPTNPLL	1.5	386.03	1	ERVFH21-1
730	294	HLA-B07:02	FPDIRQKPPIF	1.5	275.25	1	ERVFRD-1
731	295	HLA-B07:02	TPLWVTSGV	1.5	310.22	1	ERVV-2
732	296	HLA-B07:02	GPVQVQVPF	1.5	363.73	1	ERVFRD-2
733	297	HLA-B07:02	VPTVSPISRF	1.5	420.1	1	ERVK-7
734	298	HLA-B07:02	YPQVMLCQHF	1.5	528.6	1	ERVK3-4
735	299	HLA-B07:02	CPMRNKLPP	1.5	434.54	1	ERV9-1
736	300	HLA-B07:02	LPVAYQYWLPA	1.5	323.52	1	ERVK-15
737	301	HLA-B07:02	PPSEQGSVL	1.5	478.48	1	ERVK-15
738	302	HLA-B07:02	SLRPRVHYL	1.5	421.45	1	ERVK-24
739	303	HLA-B07:02	VPTVSPNSRF	1.5	278.79	1	ERVK-5
740	304	HLA-B07:02	MPAGAAAANYT	1.5	537.63	1	ERVK-21
741	305	HLA-B07:02	LARSSLSPSQF	1.5	420.99	1	ERVK-20
742	306	HLA-B07:02	EPSYSFLLTSF	1.5	354.95	1	ERVS71-1
743	307	HLA-B07:02	APNNTWLAC	1.5	394.61	1	ERVS71-1
744	308	HLA-B07:02	FPPLIRAVT	1.5	555.22	1	ERVK-21
745	309	HLA-B07:02	QPVENKTQL	1.5	360.66	1	ERVK-15
746	310	HLA-B07:02	RPLSPSQAIAS	1.5	369.62	1	ERVH-1
747	311	HLA-B07:02	YPAHTGLSSSQ	1.5	308.86	1	ERVW-6
748	312	HLA-B07:02	WPVGGSLNV	1.5	278.63	1	ERVFRD-2
749	313	HLA-B07:02	KPVNYNKLAT	1.5	345.84	1	ERVFRD-2
750	314	HLA-B07:02	RVKVRSSVV	1.5	316.99	1	ERVK-25
751	315	HLA-B07:02	VPYVQTFMI	1.5	393.82	1	ERVFRD-2
752	316	HLA-B07:02	VPALRPLSPS	1.5	387.59	1	ERVH-1
753	317	HLA-B07:02	GPRGEKPCTAC	1.5	584.06	1	ERVFRD-2
754	318	HLA-B07:02	FPVQLFVPQGF	1.5	360.4	1	ERVK-5
755	319	HLA-B07:02	PPTLRLNPM	1.5	376.47	1	ERVK-12
756	320	HLA-B07:02	LPAPQGRAP	1.5	547.61	1	ERVK-16
757	321	HLA-B07:02	SPREWTSIEAE	1.5	553.5	1	ERVFRD-1
758	322	HLA-B07:02	SIMILHRMSL	1.5	314.95	1	ERVFH21-1
759	323	HLA-B07:02	GPIFTNINLM	1.5	533.58	1	ERVFRD-1
760	324	HLA-B07:02	VPLLVPLLAGL	1.5	482.21	1	ERVS71-1
761	325	HLA-B07:02	LPALQNRVPH	1.5	504.63	1	ERVK-12
762	326	HLA-B07:02	MPVTLQPQMQV	1.5	270.24	1	ERVK-15
763	327	HLA-B07:02	QPKLAQDCWL	1.5	568.8	1	ERVS71-1
764	328	HLA-B07:02	ATYPNRVAL	1.5	322.46	1	ERVK-15
765	329	HLA-B07:02	TPGKFRTLCEI	1.5	363.38	1	ERVE-3
766	330	HLA-B07:02	FPAPQDRAPY	1.5	275.39	1	ERVK-15
767	331	HLA-B07:02	CPGGLGATV	1.5	376.17	1	ERVW-2
768	332	HLA-B07:02	LPGSSSSSASA	1.5	303.05	1	ERVV-2
769	333	HLA-B07:02	SPSQAIASPVT	1.5	272.66	1	ERVH-1
770	334	HLA-B07:02	CPTWRLFSRV	1.5	315.8	1	ERVK-25
771	335	HLA-B07:02	LPVAYQYWL	1.5	294.5	1	ERVK-15
772	336	HLA-B07:02	LPSTVCNVTF	1.5	279.11	1	ERVFRD-1
773	337	HLA-B07:02	RVKVRSSVVI	1.5	508.17	1	ERVK-25
774	338	HLA-B07:02	FIAPGNLSL	1.5	424.13	1	ERVFRD-1
775	339	HLA-B07:02	LPMPAGAAAAN	1.5	490.86	1	ERVK-21
776	340	HLA-B07:02	FPYIDTWLQLM	1.5	371.25	1	ERVE-3
777	341	HLA-B07:02	HTRPRALTI	1.5	461.3	1	ERVS71-1
778	342	HLA-B07:02	STYKHISPL	1.5	398.64	1	ERVV-2
779	343	HLA-B07:02	VPLLAGLSIA	1.5	553.7	1	ERVS71-1
780	344	HLA-B07:02	APMSEILKF	1.5	342.73	1	ERVFRD-2
781	345	HLA-B07:02	CLRALAPTAL	1.5	335.93	1	ERVE-1
782	346	HLA-B07:02	QPVENKTQLPV	1.5	350.22	1	ERVK-15
783	347	HLA-B07:02	QPQMQVRQV	1.5	550.13	1	ERVK-15
784	348	HLA-B07:02	RMLALGTRAPM	1.5	345.52	1	ERVFRD-2
785	349	HLA-B07:02	YPASPREWT	1.5	443.41	1	ERVFRD-1
786	350	HLA-B07:02	LPRVRRAIH	1.5	577.21	1	ERVFRD-1
787	351	HLA-B07:02	YPWEWGEKGI	1.5	467.83	1	ERVK-24
788	352	HLA-B07:02	QPRFPKPPNI	1.5	363.96	1	ERVFRD-1
789	353	HLA-B07:02	LPVAYQYWPPA	1.5	432.46	1	ERVK-16
790	354	HLA-B07:02	ALRPLSPSQAI	1.5	365.21	1	ERVH-1
791	355	HLA-B07:02	GPWPRPVAY	1.5	450.93	1	ERVE-1
792	356	HLA-B07:02	GPIFTNINL	1.5	300.51	1	ERVFRD-1
793	357	HLA-B07:02	GPLTDLGDPI	1.5	536.47	1	ERVS71-1
794	358	HLA-B07:02	HHRAGRHTL	2	816.9	9	ERVK-1,ERVK-14,ERVK-11,ERVK-13,ERVK-3,ERVK-24,ERVK-25,ERVK-8,ERVK-20
795	359	HLA-B07:02	CPQHHRAGRHT	2	713.86	9	ERVK-1,ERVK-14,ERVK-11,ERVK-13,ERVK-3,ERVK-24,ERVK-25,ERVK-8,ERVK-20
796	360	HLA-B07:02	AGRHTLSRPL	2	934.72	6	ERVK-14,ERVK-11,ERVK-13,ERVK-24,ERVK-8,ERVK-20
797	361	HLA-B07:02	TPESMLLAA	2	864.54	3	ERVK-21,ERVK-9,ERVK-6
798	362	HLA-B07:02	TPESMLLAALM	2	796.64	3	ERVK-21,ERVK-9,ERVK-6
799	363	HLA-B07:02	RPWEASPSVH	2	656.05	3	ERVK-7,ERVK-24
800	364	HLA-B07:02	RIWSGNQTL	2	825.12	3	ERVK-7,ERVK-24,ERVK-16
801	365	HLA-B07:02	DPWYSTVGLL	2	745.57	2	ERVK3-1
802	366	HLA-B07:02	FPTAYIIHF	2	726.27	2	ERVK3-4,ERVK3-8
803	367	HLA-B07:02	SLRERATQGWL	2	700.98	2	ERVFRD-1
804	368	HLA-B07:02	MLNAGSPGPL	2	992.41	2	ERVK-10,ERVK-6
805	369	HLA-B07:02	KPEEEGMMI	2	959.28	2	ERVK-5,ERVK-7
806	370	HLA-B07:02	GPLVSLLLLL	2	954.07	2	ERVFRD-1
807	371	HLA-B07:02	RAMSQRNLNA	2	858.09	2	ERVK3-1
808	372	HLA-B07:02	LPSTKKAEPPT	2	912.96	2	ERVK-9,ERVK-6
809	373	HLA-B07:02	GPLVSLLLL	2	741.68	2	ERVFRD-1
810	374	HLA-B07:02	GPATFSSQVT	2	840.49	2	ERVS71-2
811	375	HLA-B07:02	TAAQGGICLAL	2	946.67	2	ERVFRD-1
812	376	HLA-B07:02	APPELHPRL	2	923.75	1	ERVS71-1
813	377	HLA-B07:02	WPRPVAYLSK	2	925.01	1	ERVE-1
814	378	HLA-B07:02	RIRGSSTGI	2	595.82	1	ERVMER61- 1
815	379	HLA-B07:02	SPAPTHSNYTS	2	692.09	1	ERVMER61- 1
816	380	HLA-B07:02	TPDIFIAPGNL	2	1035.45	1	ERVFRD-1
817	381	HLA-B07:02	MAPPSRQGSEL	2	959.31	1	ERVK-4
818	382	HLA-B07:02	LVNPPQPPL	2	621.69	1	ERVFRD-2
819	383	HLA-B07:02	WPKYELEGQEA	2	1036.4	1	ERVFRD-2
820	384	HLA-B07:02	GPQTDQPKKHL	2	1047.07	1	ERVH-6
821	385	HLA-B07:02	RPRVLRLISPR	2	1050.47	1	ERVH-5
822	386	HLA-B07:02	TPYMLVVGNIV	2	768.52	1	ERVK-16
823	387	HLA-B07:02	TPLFHFHIST	2	757.22	1	ERVFRD-1
824	388	HLA-B07:02	AARQCGDELHL	2	702.28	1	ERVFRD-2
825	389	HLA-B07:02	PPLQGVSQL	2	808.73	1	ERVK-5
826	390	HLA-B07:02	TPPTRIVCL	2	672.95	1	ERVW-2
827	391	HLA-B07:02	HPDKVDLTV	2	829.66	1	ERVS71-1
828	392	HLA-B07:02	GPTDDRCPA	2	784.69	1	ERVK-5
829	393	HLA-B07:02	EPGPLLCVL	2	888.22	1	ERVS71-1
830	394	HLA-B07:02	PPQWLRGQAA	2	921.71	1	ERVE-3
831	395	HLA-B07:02	GPRGEKPCTA	2	809.82	1	ERVFRD-2
832	396	HLA-B07:02	APTALLVQEA	2	956.91	1	ERVE-1
833	397	HLA-B07:02	RPLYTLIKET	2	630.73	1	ERVW-6
834	398	HLA-B07:02	YPQPPTSRLNH	2	1002.17	1	ERVK-16
835	399	HLA-B07:02	VPFSMQDLSQV	2	911.41	1	ERVFRD-2
836	400	HLA-B07:02	SPHLFGQALAQ	2	611.02	1	ERVW-6
837	401	HLA-B07:02	TPWIFSLLDSI	2	690.78	1	ERVFH21-1
838	402	HLA-B07:02	RPSSCSTRNFW	2	628.49	1	ERVFRD-1
839	403	HLA-B07:02	LPSNWTGTCT	2	1051.96	1	ERVFRD-1
840	404	HLA-B07:02	MAMGQRSPS	2	1062.22	1	ERVMER61- 1
841	405	HLA-B07:02	FPKNQKIQKF	2	606.86	1	ERVK-25
842	406	HLA-B07:02	WPPCLRALAPT	2	644.17	1	ERVE-1
843	407	HLA-B07:02	LVRAREGVWIL	2	870.36	1	ERVK-24
844	408	HLA-B07:02	TPSPYKGLV	2	671	1	ERVW-2
845	409	HLA-B07:02	CARNHMLLCL	2	738.55	1	ERVFRD-2
846	410	HLA-B07:02	GPNSPYMST	2	650.28	1	ERVK-20
847	411	HLA-B07:02	IPGFDVGTMF	2	753.25	1	ERVS71-1
848	412	HLA-B07:02	SPREWTSIE	2	606.42	1	ERVFRD-1
849	413	HLA-B07:02	IMILHRMSL	2	935.62	1	ERVFH21-1
850	414	HLA-B07:02	YPQVMLCQHFV	2	715.08	1	ERVK3-4
851	415	HLA-B07:02	PPNITFPQGTL	2	747.5	1	ERVFRD-1
852	416	HLA-B07:02	KPNAQLCSQQA	2	719.58	1	ERVW-6
853	417	HLA-B07:02	QPRFPKPPNIT	2	936.54	1	ERVFRD-1
854	418	HLA-B07:02	RVRRAIHFI	2	765.58	1	ERVFRD-1
855	419	HLA-B07:02	LPTRRLNPMA	2	642.76	1	ERVK-4
856	420	HLA-B07:02	RVSVTAMPI	2	867.75	1	ERVK-15
857	421	HLA-B07:02	HLWHSATSLAL	2	811.81	1	ERVFC1-1
858	422	HLA-B07:02	WVLLDQTRNSL	2	939.44	1	ERVFRD-1
859	423	HLA-B07:02	IPVSMDRPWEA	2	945.18	1	ERVK-7
860	424	HLA-B07:02	FSRVKVRSSV	2	900.2	1	ERVK-25
861	425	HLA-B07:02	KTKNQRTSTPL	2	603.52	1	ERVV-2
862	426	HLA-B07:02	CPYGPRGEKPC	2	606.8	1	ERVFRD-2
863	427	HLA-B07:02	WLRGQAAAV	2	624.81	1	ERVE-3
864	428	HLA-B07:02	SATSLALPL	2	915.94	1	ERVFC1-1
865	429	HLA-B07:02	SPLPRVRRAIH	2	838.33	1	ERVFRD-1
866	430	HLA-B07:02	MLHLWHSATSL	2	655.79	1	ERVFC1-1
867	431	HLA-B07:02	VPQDSPLGCI	2	796.15	1	ERVFRD-2
868	432	HLA-B07:02	SPLSVSRVAG	2	786.83	1	ERVH-1
869	433	HLA-B07:02	AAYRHPDFPL	2	1012.19	1	ERVFRD-1
870	434	HLA-B07:02	LLGSHHSPL	2	821.41	1	ERVH-1
871	435	HLA-B07:02	CPVLNKQNII	2	805.73	1	ERVK-5
872	436	HLA-B07:02	LPSNWTGTC	2	1010.14	1	ERVFRD-1
873	437	HLA-B07:02	HPSEMQRKA	2	848.27	1	ERVK-21
874	438	HLA-B07:02	DIRRKLRMLAL	2	945.34	1	ERVFRD-2
875	439	HLA-B07:02	IPYDWEVLAKL	2	592.65	1	ERVK-15
876	440	HLA-B07:02	EPYPDFVARL	2	695.36	1	ERVK-5
877	441	HLA-B07:02	TPLPLTPWI	2	915.16	1	ERVFH21-1
878	442	HLA-B07:02	NPSCPGGLGA	2	807.24	1	ERVW-2
879	443	HLA-B07:02	LPSTKMAEPPT	2	665.79	1	ERVK-21
880	444	HLA-B07:02	RLMSLEHRFQL	2	1056.6	1	ERVK-24
881	445	HLA-B07:02	LPQGFRDSPH	2	767.65	1	ERVW-6
882	446	HLA-B07:02	LMAQAMRGLTL	2	922.37	1	ERVK-5
883	447	HLA-B07:02	EPMPPGEEA	2	978.58	1	ERVK-20
884	448	HLA-B07:02	QPPVAYQYWPL	2	662.57	1	ERVK-12
885	449	HLA-B07:02	QPKKHLTNF	2	691.48	1	ERVH-6
886	1	HLA-B08:01	SLRPRVNYL	0.03	9.74	2	ERVK-5,ERVK-25
887	2	HLA-B08:01	MLLLHYMPM	0.03	11.4	1	ERV3-2
888	3	HLA-B08:01	SLRPRVHYL	0.03	8.98	1	ERVK-24
889	4	HLA-B08:01	HLRPRVLRL	0.03	11.46	1	ERVH-5
890	5	HLA-B08:01	TLRTHTRLVSL	0.03	11.49	1	ERVW-2
891	6	HLA-B08:01	FLLQHRLAPI	0.05	14.82	1	ERVH-2
892	7	HLA-B08:01	DIRRKLRMLAL	0.05	19.33	1	ERVFRD-2
893	8	HLA-B08:01	ALKRKRLVF	0.08	28.3	1	ERVFRD-2
894	9	HLA-B08:01	WMGDRLMSL	0.08	28.12	1	ERVK-24
895	10	HLA-B08:01	ALKRKRLVFL	0.1	30.66	1	ERVFRD-2
896	11	HLA-B08:01	IMILHRMSL	0.1	30.13	1	ERVFH21-1
897	12	HLA-B08:01	MRKIHLRPRVL	0.1	30.88	1	ERVH-5
898	13	HLA-B08:01	LPTRRLNPM	0.12	41.29	1	ERVK-4
899	14	HLA-B08:01	SIMILHRMSL	0.12	41.9	1	ERVFH21-1
900	15	HLA-B08:01	FSRVKVRSSVV	0.12	36.67	1	ERVK-25
901	16	HLA-B08:01	MAMGQRSPSL	0.12	42.36	1	ERVMER61- 1
902	17	HLA-B08:01	LLGSHHSPL	0.12	36.36	1	ERVH-1
903	18	HLA-B08:01	LLRLYPSPPL	0.12	40.74	1	ERVFH21-1
904	19	HLA-B08:01	SSLYRTLSL	0.15	44.8	1	ERVFRD-2
905	20	HLA-B08:01	LLQHRLAPI	0.15	47.18	1	ERVH-2
906	21	HLA-B08:01	RVKVRSSVV	0.15	47.07	1	ERVK-25
907	22	HLA-B08:01	FSRVKVRSSV	0.15	42.95	1	ERVK-25
908	23	HLA-B08:01	DIRRKLRML	0.17	59.04	1	ERVFRD-2
909	24	HLA-B08:01	LPRVRRAIHF	0.17	53.73	1	ERVFRD-1
910	25	HLA-B08:01	RRKLRMLAL	0.17	55.95	1	ERVFRD-2
911	26	HLA-B08:01	EARYKSFSI	0.2	60.9	3	ERVK-4,ERVK-9,ERVK-16
912	27	HLA-B08:01	SLRERATQGWL	0.2	66.07	2	ERVFRD-1
913	28	HLA-B08:01	MLHLWHSATSL	0.2	65.15	1	ERVFC1-1
914	29	HLA-B08:01	LPKLRDTNL	0.25	70.33	2	ERVS71-2
915	30	HLA-B08:01	MAKRKNGTNV	0.25	71.54	1	ERVFRD-1
916	31	HLA-B08:01	TLKQLRGFLSI	0.25	81.8	1	ERVW-6
917	32	HLA-B08:01	SLKFRPKGKPA	0.25	69.37	1	ERVK-25
918	33	HLA-B08:01	MPRNCYNSATL	0.25	73	1	ERVW-2
919	34	HLA-B08:01	LPRVRRAIHFI	0.3	96.33	1	ERVFRD-1
920	35	HLA-B08:01	ILKPFFFPL	0.3	87.67	1	ERVMER61- 1
921	36	HLA-B08:01	AMGQRSPSL	0.3	99.56	1	ERVMER61- 1
922	37	HLA-B08:01	FPYQRSLKF	0.3	88.67	1	ERVK-24
923	38	HLA-B08:01	MILHRMSLL	0.3	86.31	1	ERVFH21-1
924	39	HLA-B08:01	RRRRHRNRAPL	0.4	131.92	3	ERVK-21,ERVK-9,ERVK-6
925	40	HLA-B08:01	WAQLKKLTQL	0.4	125.07	3	ERVK-21,ERVK-9,ERVK-6
926	41	HLA-B08:01	FVSSRLQAI	0.4	104.04	2	ERVFRD-1
927	42	HLA-B08:01	TPRPKIISPV	0.4	116.52	2	ERVK-7,ERVK-24
928	43	HLA-B08:01	LNRSKRFIFTL	0.4	137.45	2	ERVK-7,ERVK-24
929	44	HLA-B08:01	MLCQHFVGQAL	0.4	131.33	1	ERVK3-4
930	45	HLA-B08:01	LKRKRLVFL	0.4	100.33	1	ERVFRD-2
931	46	HLA-B08:01	MAQAMRGLTL	0.4	131.4	1	ERVK-5
932	47	HLA-B08:01	SIVYRYPPI	0.4	117.48	1	ERVK-5
933	48	HLA-B08:01	TLRTHTRLV	0.4	119.6	1	ERVW-2
934	49	HLA-B08:01	SIGYRYPPI	0.4	136.79	1	ERVK-7
935	50	HLA-B08:01	HPRLHQAVPL	0.4	105.91	1	ERVS71-1
936	51	HLA-B08:01	HLKFYNEPI	0.4	139.1	1	ERVK-5
937	52	HLA-B08:01	HLRPRVLRLI	0.4	120.68	1	ERVH-5
938	53	HLA-B08:01	MPRNCYNSA	0.4	132.59	1	ERVW-2
939	54	HLA-B08:01	ELHPRLHQAV	0.4	121.55	1	ERVS71-1
940	55	HLA-B08:01	STYKHISPL	0.4	104.28	1	ERVV-2
941	56	HLA-B08:01	FPLLHNISV	0.4	108.15	1	ERVMER61- 1
942	57	HLA-B08:01	LLTLRPLCL	0.4	104.09	1	ERVFH21-1
943	58	HLA-B08:01	YLKACLTVL	0.4	120.23	1	ERVK3-5
944	59	HLA-B08:01	SPYMRTLLDSI	0.5	146.74	4	ERVK-4,ERVK-9,ERVK-15,ERVK-16
945	60	HLA-B08:01	RRRHRNRAPL	0.5	175.34	3	ERVK-21,ERVK-9,ERVK-6
946	61	HLA-B08:01	SAHRKLRLL	0.5	145.03	1	ERVH-1
947	62	HLA-B08:01	MLMAQAMRGL	0.5	174.52	1	ERVK-5
948	63	HLA-B08:01	MRRISLNLPSL	0.5	168.32	1	ERVK3-3
949	64	HLA-B08:01	YPKACLTVL	0.5	177.14	1	ERVK3-3
950	65	HLA-B08:01	WLRGQAAAVL	0.5	176.58	1	ERVE-3
951	66	HLA-B08:01	CARNHMLLCL	0.5	156.11	1	ERVFRD-2
952	67	HLA-B08:01	HLKRSCPVL	0.5	142.84	1	ERVK-5
953	68	HLA-B08:01	RVRRAIHFIPL	0.5	178.64	1	ERVFRD-1
954	69	HLA-B08:01	WLSSYQHFWHL	0.5	145.82	1	ERVV-2
955	70	HLA-B08:01	SPISRFTYHMV	0.5	172.6	1	ERVK-7
956	71	HLA-B08:01	MILHRMSLLRL	0.5	162.9	1	ERVFH21-1
957	72	HLA-B08:01	SLTPRVNYL	0.5	141.58	1	ERVK-7
958	73	HLA-B08:01	CLRALAPTAL	0.5	164.93	1	ERVE-1
959	74	HLA-B08:01	RPRVHYLQDF	0.5	171.87	1	ERVK-24
960	75	HLA-B08:01	FLQFKTWWI	0.8	315.39	4	ERVK-4,ERVK-9,ERVK-16,ERVK-20
961	76	HLA-B08:01	LNRSKRFIF	0.8	266.5	2	ERVK-7,ERVK-24
962	77	HLA-B08:01	SLKFRPKGKPC	0.8	266.86	2	ERVK-7,ERVK-24
963	78	HLA-B08:01	NRSKRFIFTL	0.8	275.94	2	ERVK-7,ERVK-24
964	79	HLA-B08:01	LAAYRHPDFPL	0.8	280.49	1	ERVFRD-1
965	80	HLA-B08:01	IMILHRMSLL	0.8	259.6	1	ERVFH21-1
966	81	HLA-B08:01	DFKSHIKSL	0.8	187.77	1	ERVK-24
967	82	HLA-B08:01	MRKIHLRPRV	0.8	240.4	1	ERVH-5
968	83	HLA-B08:01	SLLRLYPSPPL	0.8	265.35	1	ERVFH21-1
969	84	HLA-B08:01	SPLPRVRRAI	0.8	227.39	1	ERVFRD-1
970	85	HLA-B08:01	QPLQKIPPL	0.8	206.74	1	ERVK-5
971	86	HLA-B08:01	ELHPRLHQA	0.8	316.69	1	ERVS71-1
972	87	HLA-B08:01	MLALGTRAPM	0.8	218.25	1	ERVFRD-2
973	88	HLA-B08:01	EGMKRSQVKPV	0.8	189.26	1	ERVFRD-2
974	89	HLA-B08:01	SIMILHQSI	0.8	201.16	1	ERVFH21-1
975	90	HLA-B08:01	LVRAREGVWIL	0.8	197.22	1	ERVK-24
976	91	HLA-B08:01	TLKQLRGFL	0.8	293.35	1	ERVW-6
977	92	HLA-B08:01	VLKDHFLTQAA	0.8	258.18	1	ERVFRD-2
978	93	HLA-B08:01	QLPTRRLNPM	0.8	213.42	1	ERVK-4
979	94	HLA-B08:01	MKRSQVKPV	0.8	317.68	1	ERVFRD-2
980	95	HLA-B08:01	IRRKLRMLAL	0.8	190.91	1	ERVFRD-2
981	96	HLA-B08:01	QALKRKRLVF	0.8	220.06	1	ERVFRD-2
982	97	HLA-B08:01	MSLEHRFQL	0.8	270.29	1	ERVK-24
983	98	HLA-B08:01	WLRGQAAAV	0.8	268.38	1	ERVE-3
984	99	HLA-B08:01	RRAIHFIPL	0.8	259.58	1	ERVFRD-1
985	100	HLA-B08:01	FIWQHRILL	0.8	216.18	1	ERVK-16
986	101	HLA-B08:01	QALKRKRLVFL	0.8	268.96	1	ERVFRD-2
987	102	HLA-B08:01	SPNSRFTYHMV	0.8	266.25	1	ERVK-5
988	103	HLA-B08:01	RTHTRLVSL	0.8	230.25	1	ERVW-2
989	104	HLA-B08:01	ILRHRLVDRVV	0.8	272.31	1	ERVK-20
990	105	HLA-B08:01	EARYKSFLI	0.8	245.53	1	ERVK-20
991	106	HLA-B08:01	RVKVRSSVVI	0.8	279.06	1	ERVK-25
992	107	HLA-B08:01	SPISRFTYHM	0.8	211.11	1	ERVK-7
993	108	HLA-B08:01	MMKNFKKGF	0.8	280.91	1	ERVE-3
994	109	HLA-B08:01	SSYQHFWHL	0.8	185.28	1	ERVV-2
995	110	HLA-B08:01	HTRPRALTI	0.8	197.44	1	ERVS71-1
996	111	HLA-B08:01	LIKQNLFLAI	0.8	209.23	1	ERVK3-5
997	112	HLA-B08:01	MPHFLLQHRL	0.8	312.48	1	ERVH-2
998	113	HLA-B08:01	YMRTLLDSI	1	366.27	4	ERVK-4,ERVK-9,ERVK-15,ERVK-16
999	114	HLA-B08:01	LPKLRDTNLA	1	365.13	2	ERVS71-2
1000	115	HLA-B08:01	MRRISLDSPSL	1	348.74	2	ERVK3-5,ERVK3-4
1001	116	HLA-B08:01	WAYVPFPPL	1	372.91	1	ERVK-21
1002	117	HLA-B08:01	RLLGSHHSPL	1	407.84	1	ERVH-1
1003	118	HLA-B08:01	ILKPFFFPLL	1	331.76	1	ERVMER61- 1
1004	119	HLA-B08:01	FLLQHRLAP	1	355.6	1	ERVH-2
1005	120	HLA-B08:01	SCHTRPRAL	1	365.26	1	ERVS71-1
1006	121	HLA-B08:01	SPNSRFTYHM	1	318.09	1	ERVK-5
1007	122	HLA-B08:01	NPLLTLRPL	1	390.05	1	ERVFH21-1
1008	123	HLA-B08:01	LFRETKKAL	1	398.37	1	ERVK3-8
1009	124	HLA-B08:01	LTVLRYVSI	1	347.94	1	ERVK3-3
1010	125	HLA-B08:01	LLGSHHSPLSV	1	392.48	1	ERVH-1
1011	126	HLA-B08:01	VRRAIHFIPL	1	365.89	1	ERVFRD-1
1012	127	HLA-B08:01	SIMILHQSIM	1	318.71	1	ERVFH21-1
1013	128	HLA-B08:01	CIRIRGSSTGI	1	374.2	1	ERVMER61- 1
1014	129	HLA-B08:01	MRKISLDSPSL	1	404.44	1	ERVK3-7
1015	130	HLA-B08:01	ELRKSSATFL	1	385.83	1	ERVMER61- 1
1016	131	HLA-B08:01	SLLTYISTSV	1	408.39	1	ERVS71-1
1017	132	HLA-B08:01	CIRIRGSST	1	366.49	1	ERVMER61- 1
1018	133	HLA-B08:01	VPYVQTFMIL	1	396.3	1	ERVFRD-2
1019	134	HLA-B08:01	LFRETKQAL	1	320.43	1	ERVK3-4
1020	135	HLA-B08:01	SIMILHRMSLL	1	331.84	1	ERVFH21-1
1021	136	HLA-B08:01	NIKAPHAVVTL	1	391.76	1	ERVE-1
1022	137	HLA-B08:01	TAKNKKPSGL	1	390.27	1	ERVK-5
1023	138	HLA-B08:01	QPKKHLTNF	1	371.96	1	ERVH-6
1024	139	HLA-B08:01	DLILRHHLV	1.5	531.92	7	ERVK-14,ERVK-11,ERVK-13,ERVK-3,ERVK-24,ERVK-25,ERVK-8
1025	140	HLA-B08:01	ILRHHLVDRVV	1.5	561.82	6	ERVK-14,ERVK-11,ERVK-13,ERVK-24,ERVK-25,ERVK-8
1026	141	HLA-B08:01	RAGRHTLSRPL	1.5	544.8	6	ERVK-14,ERVK-11,ERVK-13,ERVK-24,ERVK-8,ERVK-20
1027	142	HLA-B08:01	HIRIWSGNQTL	1.5	600.48	3	ERVK-7,ERVK-24,ERVK-16
1028	143	HLA-B08:01	MLLAALMIVSM	1.5	415.84	3	ERVK-21,ERVK-9,ERVK-6
1029	144	HLA-B08:01	MLAVVSCASI	1.5	667.79	2	ERVK3-1
1030	145	HLA-B08:01	GMSLRPRVNYL	1.5	672.65	2	ERVK-5,ERVK-25
1031	146	HLA-B08:01	RPRVNYLQDF	1.5	596.87	2	ERVK-5,ERVK-25
1032	147	HLA-B08:01	VLQNRRGLDM	1.5	596.33	2	ERVFRD-1
1033	148	HLA-B08:01	FNWQHRILL	1.5	506.22	2	ERVK-7,ERVK-24
1034	149	HLA-B08:01	YLQDFSYQRSL	1.5	449.62	2	ERVK-25,ERVK-7
1035	150	HLA-B08:01	HKHKKLQSF	1.5	549.08	2	ERVK-7,ERVK-24
1036	151	HLA-B08:01	FSYQRSLKF	1.5	644.43	2	ERVK-25,ERVK-7
1037	152	HLA-B08:01	EARYKSFSIKM	1.5	640.02	2	ERVK-4,ERVK-16
1038	153	HLA-B08:01	NTHRKGLQL	1.5	458.92	2	ERV9-1
1039	154	HLA-B08:01	RAGRHTLSHPL	1.5	458.33	2	ERVK-3,ERVK-25
1040	155	HLA-B08:01	RAGRHTLSCPL	1.5	508.12	1	ERVK-1
1041	156	HLA-B08:01	NARKVIVEL	1.5	535.01	1	ERVK-5
1042	157	HLA-B08:01	LIKETQKAIPI	1.5	465.98	1	ERVW-6
1043	158	HLA-B08:01	CTRKNCNPL	1.5	442.32	1	ERVS71-1
1044	159	HLA-B08:01	IGHLKRSCPV	1.5	668.1	1	ERVK-5
1045	160	HLA-B08:01	ILRHRLVDRV	1.5	643.34	1	ERVK-20
1046	161	HLA-B08:01	EQVRRNRAA	1.5	630	1	ERVK-16
1047	162	HLA-B08:01	YMKLLRRKEG	1.5	663.62	1	ERVK-20
1048	163	HLA-B08:01	HFRPYISIPV	1.5	623.29	1	ERVW-2
1049	164	HLA-B08:01	LLLVLILTPSL	1.5	675.51	1	ERVFRD-1
1050	165	HLA-B08:01	LLLIKQNLFL	1.5	442.53	1	ERVK3-5
1051	166	HLA-B08:01	TVLRYVSIL	1.5	641.58	1	ERVK3-3
1052	167	HLA-B08:01	FPKNQKIQKF	1.5	429.67	1	ERVK-25
1053	168	HLA-B08:01	SPQMERYQLSV	1.5	497.86	1	ERVV-2
1054	169	HLA-B08:01	GLMRPANSL	1.5	669.66	1	ERVFRD-1
1055	170	HLA-B08:01	MSLRPRVHYL	1.5	658.32	1	ERVK-24
1056	171	HLA-B08:01	DLILRHRLV	1.5	531.38	1	ERVK-20
1057	172	HLA-B08:01	LFHFHISTCL	1.5	450.69	1	ERVFRD-1
1058	173	HLA-B08:01	YLQDFPYQRSL	1.5	524.01	1	ERVK-24
1059	174	HLA-B08:01	ELRKSSATF	1.5	528.3	1	ERVMER61- 1
1060	175	HLA-B08:01	SSYQHFWHLQL	1.5	441.23	1	ERVV-2
1061	176	HLA-B08:01	FLEGFRKLTL	1.5	491.13	1	ERVFRD-2
1062	177	HLA-B08:01	FPYIDTWLQL	1.5	446.99	1	ERVE-3
1063	178	HLA-B08:01	SLAAYRHPDF	1.5	510.24	1	ERVFRD-1
1064	179	HLA-B08:01	NPLLTLRPLCL	1.5	412.45	1	ERVFH21-1
1065	180	HLA-B08:01	DAKKRASTEM	1.5	483.74	1	ERVK-5
1066	181	HLA-B08:01	MHKAMLMAQAM	1.5	431.43	1	ERVK-5
1067	182	HLA-B08:01	CLRALAPTALL	1.5	599.81	1	ERVE-1
1068	183	HLA-B08:01	LLLIKKEPV	1.5	446.3	1	ERVK3-7
1069	184	HLA-B08:01	NIKAPHAVV	1.5	496.65	1	ERVE-1
1070	185	HLA-B08:01	SPHLFGQAL	1.5	477.92	1	ERVW-6
1071	186	HLA-B08:01	DIRRKLRMLA	1.5	568.68	1	ERVFRD-2
1072	187	HLA-B08:01	CARNHMLLCLI	1.5	535.67	1	ERVFRD-2
1073	188	HLA-B08:01	LAAYRHPDF	1.5	448.15	1	ERVFRD-1
1074	189	HLA-B08:01	MPRNCYNSAT	1.5	436.89	1	ERVW-2
1075	190	HLA-B08:01	MLHLWHSAT	1.5	548.02	1	ERVFC1-1
1076	191	HLA-B08:01	LAELRKSSA	1.5	415.46	1	ERVMER61- 1
1077	192	HLA-B08:01	GMSLRPRVHYL	1.5	606.75	1	ERVK-24
1078	193	HLA-B08:01	HPRLHQAVPLL	1.5	417.22	1	ERVS71-1
1079	194	HLA-B08:01	CPSAHVSPA	1.5	644.1	1	ERVK-24
1080	195	HLA-B08:01	EATLKRGPL	1.5	562.19	1	ERVS71-1
1081	196	HLA-B08:01	EARYKSFSIKI	1.5	649.83	1	ERVK-9
1082	197	HLA-B08:01	ALMIVSMVVSL	1.5	533.86	1	ERVK-21
1083	198	HLA-B08:01	LLTLRPLCLL	1.5	641.22	1	ERVFH21-1
1084	199	HLA-B08:01	LLAILSRPL	1.5	421.83	1	ERVFRD-2
1085	200	HLA-B08:01	LMRPANSLL	1.5	462.18	1	ERVFRD-1
1086	201	HLA-B08:01	CLKAKPPYYV	1.5	466.49	1	ERVS71-1
1087	202	HLA-B08:01	RLMSLEHRFQL	1.5	424.05	1	ERVK-24
1088	203	HLA-B08:01	FPDIRQKPPI	1.5	493.14	1	ERVFRD-1
1089	204	HLA-B08:01	LMAQAMRGLTL	1.5	512.76	1	ERVK-5
1090	205	HLA-B08:01	IMILHQSIM	1.5	531.04	1	ERVFH21-1
1091	206	HLA-B08:01	MIGYFFTSCL	1.5	467.88	1	ERVW-1
1092	207	HLA-B08:01	LPRVRRAIH	1.5	521.64	1	ERVFRD-1
1093	208	HLA-B08:01	FPLLEKAQQL	1.5	500.86	1	ERVFRD-1
1094	209	HLA-B08:01	HLRPRVLRLIS	1.5	528.89	1	ERVH-5
1095	210	HLA-B08:01	YMRTLLDSIA	2	751.26	4	ERVK-4,ERVK-9,ERVK-15,ERVK-16
1096	211	HLA-B08:01	YREEKIISL	2	869.35	3	ERVK-7,ERVK-6,ERVK-21
1097	212	HLA-B08:01	RRHRNRAPL	2	918.43	3	ERVK-21,ERVK-9,ERVK-6
1098	213	HLA-B08:01	NLITQFVSSRL	2	792.43	2	ERVFRD-1
1099	214	HLA-B08:01	TWKWFSWVLPL	2	987.45	2	ERVFRD-1
1100	215	HLA-B08:01	SPSVHILTEVL	2	961.29	2	ERVK-7,ERVK-24
1101	216	HLA-B08:01	QFLTRLGPA	2	748.89	2	ERVS71-2
1102	217	HLA-B08:01	LVRAREGVWI	2	916.61	2	ERVK-7,ERVK-24
1103	218	HLA-B08:01	SLRERATQG	2	774.32	2	ERVFRD-1
1104	219	HLA-B08:01	MSLRPRVNYL	2	815.71	2	ERVK-5,ERVK-25
1105	220	HLA-B08:01	SLVSKVWHKVI	2	825.29	1	ERVE-3
1106	221	HLA-B08:01	KLPPRPCPL	2	860.88	1	ERV9-1
1107	222	HLA-B08:01	KIHLRPRVLRL	2	773.09	1	ERVH-5
1108	223	HLA-B08:01	EARYKSFLIKM	2	808.12	1	ERVK-20
1109	224	HLA-B08:01	KIHLRPRVL	2	721.67	1	ERVH-5
1110	225	HLA-B08:01	FPDIRQKPPIF	2	801.31	1	ERVFRD-1
1111	226	HLA-B08:01	SPLPRVRRA	2	702	1	ERVFRD-1
1112	227	HLA-B08:01	LLDQTRNSL	2	726.95	1	ERVFRD-1
1113	228	HLA-B08:01	QALKRKRLV	2	725.28	1	ERVFRD-2
1114	229	HLA-B08:01	TPPTRIVCL	2	742.43	1	ERVW-2
1115	230	HLA-B08:01	IMILHQSIMIL	2	850.37	1	ERVFH21-1
1116	231	HLA-B08:01	RPLQRPQPG	2	857.43	1	ERVFRD-2
1117	232	HLA-B08:01	RNKLPPRPCPL	2	746.23	1	ERV9-1
1118	233	HLA-B08:01	SIGYRYPPICL	2	825.29	1	ERVK-7
1119	234	HLA-B08:01	YCRQQRKWSEV	2	716.8	1	ERVFRD-2
1120	235	HLA-B08:01	LVLSKLHETL	2	800.52	1	ERVW-2
1121	236	HLA-B08:01	DIRQKPPIF	2	696.26	1	ERVFRD-1
1122	237	HLA-B08:01	LILGKSRLNL	2	986.59	1	ERVK3-2
1123	238	HLA-B08:01	LRLLGSHHSPL	2	905.31	1	ERVH-1
1124	239	HLA-B08:01	TKNQRTSTPL	2	792.26	1	ERVV-2
1125	240	HLA-B08:01	MTPGKFRTL	2	779.38	1	ERVE-3
1126	241	HLA-B08:01	SPQMERYQL	2	894.92	1	ERVV-2
1127	242	HLA-B08:01	LLRRKEGDTEA	2	687.25	1	ERVK-20
1128	243	HLA-B08:01	LTRLHEVSA	2	787.54	1	ERVW-2
1129	244	HLA-B08:01	FMILRENPDF	2	889.35	1	ERVFRD-2
1130	245	HLA-B08:01	ETRDRKTFYTI	2	702.11	1	ERVK-7
1131	246	HLA-B08:01	FPKPPNITF	2	954.79	1	ERVFRD-1
1132	247	HLA-B08:01	KAMLMAQAM	2	919.54	1	ERVK-5
1133	248	HLA-B08:01	NLALYTLNFL	2	911.37	1	ERVK-5
1134	249	HLA-B08:01	SLAELRKSSA	2	736.31	1	ERVMER61- 1
1135	250	HLA-B08:01	GMKRSQVKPV	2	707.17	1	ERVFRD-2
1136	251	HLA-B08:01	LNKQNIINQAI	2	877.26	1	ERVK-5
1137	252	HLA-B08:01	AQAMRGLTL	2	858.53	1	ERVK-5
1138	253	HLA-B08:01	GPRSGICLLPV	2	967.89	1	ERVFRD-2
1139	254	HLA-B08:01	KLCTRKNCNPL	2	711.65	1	ERVS71-1
1140	255	HLA-B08:01	LPTRRLNPMA	2	816.47	1	ERVK-4
1141	256	HLA-B08:01	ILRHHLVDGVV	2	813.55	1	ERVK-3
1142	257	HLA-B08:01	IPRYGEIARPL	2	734.16	1	ERVW-6
1143	258	HLA-B08:01	LLIKQNLFLAI	2	689.11	1	ERVK3-5
1144	259	HLA-B08:01	YLASYHIRI	2	933.91	1	ERVK-16
1145	260	HLA-B08:01	LIKETQKAI	2	987.43	1	ERVW-6
1146	261	HLA-B08:01	VLKDHFLTQA	2	769.42	1	ERVFRD-2
1147	262	HLA-B08:01	MAKRKNGTNVG	2	789.67	1	ERVFRD-1
1148	263	HLA-B08:01	CPTWRLFSRV	2	684.02	1	ERVK-25
1149	264	HLA-B08:01	RPLCLLPSPAL	2	813.05	1	ERVFH21-1
1150	265	HLA-B08:01	LPVAYQYWL	2	979.8	1	ERVK-15
1151	266	HLA-B08:01	APSSLYRTLSL	2	815.07	1	ERVFRD-2
1152	267	HLA-B08:01	HPYIWCPTWRL	2	730.79	1	ERVK-25
1153	268	HLA-B08:01	LVRAREGMRI	2	688.73	1	ERVK-16
1154	269	HLA-B08:01	GHLKRSCPV	2	809.22	1	ERVK-5
1155	270	HLA-B08:01	LTVLRYVSIL	2	906.97	1	ERVK3-3
1156	271	HLA-B08:01	NLMGIAPICVM	2	947.9	1	ERVFRD-1
1157	272	HLA-B08:01	FSRVKVRSS	2	739.15	1	ERVK-25
1158	273	HLA-B08:01	MSLLRLYPS	2	789.32	1	ERVFH21-1
1159	274	HLA-B08:01	SIVYRYPPICL	2	731.64	1	ERVK-5
1160	275	HLA-B08:01	LGKSRLNLQGM	2	831.82	1	ERVK3-2
1161	276	HLA-B08:01	QMERYQLSV	2	835.56	1	ERVV-2
1162	277	HLA-B08:01	HFLLQHRLAPI	2	791.04	1	ERVH-2
1163	278	HLA-B08:01	MERYQLSVI	2	971.53	1	ERVV-2
1164	279	HLA-B08:01	CLTVLRYVSI	2	870.87	1	ERVK3-3
1165	280	HLA-B08:01	NLNIKAPHAV	2	858.35	1	ERVE-1
1166	281	HLA-B08:01	NFKSDLLSL	2	700.33	1	ERVH-6
1167	282	HLA-B08:01	LPLHFRPYISI	2	873.24	1	ERVW-2
1168	283	HLA-B08:01	ALRPLSPSQAI	2	729.22	1	ERVH-1
1169	284	HLA-B08:01	LMSLEHRFQL	2	837.62	1	ERVK-24

## Sheet: Supplementary Data 3
S. No.	HLA type	Occurrences	Protein	Peptide
1	HLA-A*01:01		MAGEA4	EVDPASNTY
2	HLA-A*01:01	Melanoma	MAGEA1	EADPTGHSY
3	HLA-A*01:01		MAGEA3	EVDPIGHLY
4	HLA-A*01:01		SPA17	ILDSSEEDK
5	HLA-A*02:01	Lung cancer	CDCA1	YMMPVNSEV
6	HLA-A*02:01	Lung cancer	CDCA1	KLATAQFKI
7	HLA-A*02:01		CML28	ALVDAGVPM
8	HLA-A*02:01		CTAG1B	SLLMWITQC
9	HLA-A*02:01		CTAG1B	QLSLLMWIT
10	HLA-A*02:01		CTAG1B	SLLMWITQA
11	HLA-A*02:01		CTAG1B	SLLMWITQCFL
12	HLA-A*02:01	Melanoma	CTAG1B	MLMAQEALAFL
13	HLA-A*02:01	AML	cyclin A1	AETLYLAVN
14	HLA-A*02:01	AML	cyclin A1	FLDRFLSCM
15	HLA-A*02:01	AML	cyclin A1	SLIAAAAFCLA
16	HLA-A*02:01	Gastrointestinal	IGSF11	ALSSGLYQC
17	HLA-A*02:01	Lung cancer	IGF2BP3	NLSSAEVVV
18	HLA-A*02:01	Lung cancer	IGF2BP3	RLLVPTQFV
19	HLA-A*02:01	Breast cancer	MAGEA1	KVLEYVIKV
20	HLA-A*02:01	Melanoma	MAGEA10	GLYDGMEHL
21	HLA-A*02:01		MAGEA10	YLEYRQVPV
22	HLA-A*02:01		MAGEA10	SLLKFLAKV
23	HLA-A*02:01		MAGEA12	FLWGPRALV
24	HLA-A*02:01	Epithilial	MAGEA2	YLQLVFGIEV
25	HLA-A*02:01		MAGEA3	KVAELVHFL
26	HLA-A*02:01		MAGEA4	KVLEHVVRV
27	HLA-A*02:01		MAGEA4	GVYDGREHTV
28	HLA-A*02:01	Bladder Cancer	MAGEA8	KVAELVRFL
29	HLA-A*02:01	Bladder Cancer	MAGEA8	GLMDVQIPT
30	HLA-A*02:01	Renal cell carcinoma	MAGEA9	ALSVMGVYV
31	HLA-A*02:01	Multiple Myeloma	MAGEC1	KVVEFLAML
32	HLA-A*02:01	Multiple Myeloma	MAGEC1	ILFGISLREV
33	HLA-A*02:01	Multiple Myeloma	MAGEC1	RLLILILSI
34	HLA-A*02:01	Hepatocellular carcinoma	MAGEC2	VIWEVLNAV
35	HLA-A*02:01	Hepatocellular carcinoma	MAGEC2	TLDEKVAELV
36	HLA-A*02:01	Hepatocellular carcinoma	MAGEC2	KVAELVEFL
37	HLA-A*02:01		MAGEC2	LLFGLALIEV
38	HLA-A*02:01		MAGEC2	ALKDVEERV
39	HLA-A*02:01		MAGEA12	FLWGPRALA
40	HLA-A*02:01	Hepatocellular carcinoma	MAGE-n	QLVFGIEVV
41	HLA-A*02:01	Ovarian cancer	OVA66	FLPDHINIV
42	HLA-A*02:01	Prostate and uterine	PAGE4	QEAPDVVAFV
43	HLA-A*02:01	Breast cancer	PLAC1	VLCSIDWFM
44	HLA-A*02:01	Diffuse large B-cell lymphoma	PASD1	ELSDSLGPV
45	HLA-A*02:01	Diffuse large B-cell lymphoma	PASD1	QLLDGFMITL
46	HLA-A*02:01	Diffuse large B-cell lymphoma	PASD1	YLVGNVCIL
47	HLA-A*02:01	AML, ALL, CML, Melanoma	PRAME	VLDGLDVLL
	HLA-A*02:01	AML, ALL, CML	PRAME	SLYSFPEPEA
	HLA-A*02:01	AML, ALL, CML	PRAME	ALYVDSLFFL
	HLA-A*02:01	AML, ALL, CML	PRAME	NLTHVLYPV
	HLA-A*02:01	AML, ALL, CML	PRAME	SLLQHLIGL
	HLA-A*02:01	AML	RHAMM	ILSLELMKL
	HLA-A*02:01	AML	RHAMM	SLEENIVIL
	HLA-A*02:01	Various	SART-3	RLAEYQAYI
	HLA-A*02:01	Various	SART-3	LLQAEAPRL
	HLA-A*02:01	Multiple Myeloma	SPANXB1	KTSESSTIL
	HLA-A*02:01	Multiple Myeloma	SPANXB1	SESSTILVV
	HLA-A*02:01		SPANXB1	EANEANKTM
	HLA-A*02:01		SPANXB1	LVVRYRRNV
	HLA-A*02:01	Hepatocellular carcinoma	SSX2	KASEKIFYV
	HLA-A*02:01	Breast cancer	SSX2	RLQGISPKI
	HLA-A*02:01	Melanoma	TAG-1	SLGWLFLLL
	HLA-A*02:01	NSCLC	TRAG-3	ILLRDAGLV
	HLA-A*02:01	Melanoma	TRP2-6b	ATTNILEHY
	HLA-B*07:02		CTAG2	APRGVRMAV
	HLA-B*07:02		MAGEA1	RVRFFFPSL
	HLA-B*08:01	Melanoma	TAG-1	LSRLSNRLL

## Sheet: Supplementary Data 4
S. No.	HLA type	Peptide	Peptide sequence
1	HLA-A*01:01	CMV pp65 YSE	YSEHPTFTSQY
2	HLA-A*01:01	CMV pp50 VTE	VTEHDTLLY
3	HLA-A*01:01	FLU BP-VSD	VSDGGPNLY
4	HLA-A*02:01	FLU MP 58-66 GIL	GILGFVFTL
5	HLA-A*02:01	EBV LMP2 CLG	CLGGLLTMV
6	HLA-A*02:01	EBV BMF1 GLC	GLCTLVAML
7	HLA-A*02:01	EBV LMP2 FLY	FLYALALLL
8	HLA-A*02:01	CMV pp65 NLV	NLVPMVATV
9	HLA-A*02:01	EBV BRLF1 YVL	YVLDHLIVV
10	HLA-A*02:01	CMV IE1 VLE	VLEETSVML
11	HLA-A*02:01	HIV Pol (C20)	ILKEPVHGV
12	HLA-B*07:02	CMV pp65 TPR	TPRVTGGGAM
13	HLA-B*07:02	CMV pp65 RPH-L	RPHERNGFTV
14	HLA-B*07:02	EBV EBNA RPP	RPPIFIRLL
15	HLA-B*08:01	Flu NP (C8)	ELRSRYWAI
16	HLA-B*08:01	EBV BZLF1 (C9)	RAKFKQLL
17	HLA-B*08:01	CMV IE1	ELRRKMMYM
18	HLA-B*08:01	EBV EBNA 3A (C10)	QAKWRLQTL
19	HLA-B*08:01	EBV EBNA 3A (C11)	FLRGRAYGL

## Sheet: Supplementary Data 5
Sample	GEO Series	GEO Accession	SRA ID	PatientID	Description	PupmedID / PMCID
BM CD34+	GSE63569	GSM1552801	SRR1660320	GSE63569_1	Healthy control sample 1	26242354
BM CD34+	GSE63569	GSM1552802	SRR1660321	GSE63569_2	Healthy control sample 2
BM CD34+	GSE63569	GSM1552803	SRR1660322	GSE63569_3	Healthy control sample 3
BM CD34+	GSE63569	GSM1552804	SRR1660323	GSE63569_4	Healthy control sample 4
BM CD34+	GSE63569	GSM1552805	SRR1660324	GSE63569_5	Healthy control sample 5
BM CD34+	GSE69622	GSM1704846	SRR2054146	GSE69622_1	BM GMP promyelocytes	PMC4277497
BM CD34+	GSE69622	GSM1704847	SRR2054147	GSE69622_2	BM GMP promyelocytes
BM CD34+	GSE55689	GSM1341669	SRR2144273	GSE55689_GMP_3	GMP_Age-matched normal BM 3	24835589
BM CD34+	GSE55689	GSM1341680	SRR2144284	GSE55689_HSC_2	HSC_Age-matched normal BM 2
BM CD34+	GSE55689	GSM1341681	SRR2144285	GSE55689_MEP_2	MEP_Age-matched normal BM 2
BM CD34+	GSE55689	GSM1341682	SRR2144286	GSE55689_GMP_2	GMP_Age-matched normal BM 2
BM CD34+	GSE55689	GSM1341683	SRR2144287	GSE55689_HSC_1	HSC_Age-matched normal BM 1
BM CD34+	GSE55689	GSM1341691	SRR2144295	GSE55689_MEP_1	MEP_Age-matched normal BM 1
BM CD34+	GSE55689	GSM1341692	SRR2144296	GSE55689_MGP_1	GMP_Age-matched normal BM 1
BM CD34+	GSE55689	GSM1341693	SRR2144297	GSE55689_MEP_3	MEP_Age-matched normal BM 3
BM CD34+	GSE55689	GSM1341697	SRR2144301	GSE55689_HSC_3	HSC_Age-matched normal BM 3
BM CD34+	GSE55689	GSM1341704	SRR2144308	GSE55689_MEP_4	MEP_Age-matched normal BM 4
BM CD34+	GSE55689	GSM1341707	SRR2144311	GSE55689_HSC_4	HSC_Age-matched normal BM 4
BM CD34+	GSE55689	GSM1341708	SRR2144312	GSE55689_MEP_8	MEP_Age-matched normal BM 8
BM CD34+	GSE55689	GSM1341709	SRR2144313	GSE55689_GMP_4	GMP_Age-matched normal BM 4
BM CD34+	GSE55689	GSM1341712	SRR2144316	GSE55689_HSC_5	HSC_Age-matched normal BM 5
BM CD34+	GSE55689	GSM1341713	SRR2144317	GSE55689_MEP_5	MEP_Age-matched normal BM 5
BM CD34+	GSE55689	GSM1341714	SRR2144318	GSE55689_HSC_6	HSC_Age-matched normal BM 6
BM CD34+	GSE55689	GSM1341715	SRR2144319	GSE55689_GMP_6	GMP_Age-matched normal BM 6
BM CD34+	GSE55689	GSM1341716	SRR2144320	GSE55689_MEP_6	MEP_Age-matched normal BM 6
BM CD34+	GSE55689	GSM1341717	SRR2144321	GSE55689_GMP_5	GMP_Age-matched normal BM 5
BM CD34+	GSE55689	GSM1341718	SRR2144322	GSE55689_HSC_7	HSC_Age-matched normal BM 7
BM CD34+	GSE55689	GSM1341719	SRR2144323	GSE55689_GMP_7	GMP_Age-matched normal BM 7
BM CD34+	GSE55689	GSM1341720	SRR2144324	GSE55689_MEP_7	MEP_Age-matched normal BM 7
