# Supplementary material for: Human endogenous retroviruses form a reservoir of T cell targets in hematological cancers
Source: Nat Commun. 2020 Nov 9;11:5660. doi: 10.1038/s41467-020-19464-8 (PMC7653045; doi:10.1038/s41467-020-19464-8)
Supplement: Supplementary file 6 — Source Data [file 41467_2020_19464_MOESM6_ESM.xlsx]

## Sheet: Fig. 2a-d
Source data are uploaded on the GitHub page of this manuscript.

## Sheet: Fig. 2f
	HERV	T cell reactivity score	Number of peptides
	ERVH-5	0.0463	13
	ERVW-1	0.0203	5
	ERVE-3	0.0187	23
	ERVFRD-1	0.0093	126
	ERVK3-3	0.009	11
	ERVS71-1	0.0056	100
	ERVFH21-1	0.0049	46
	ERVK-21	0.0048	41
	ERVMER61- 1	0.0046	27
	ERVK3-5	0.0045	17
	ERVK-6	0.0035	38
	ERVK-16	0.0032	52
	ERVK-4	0.0027	38
	ERVFRD-2	0.0026	90
	ERVK-15	0.0023	43
	ERVK-5	0.0019	84
	ERVK-24	0.0017	83
	ERVK-9	0.0015	52
	ERV3-1	0	1
	ERV3-2	0	2
	ERV9-1	0	5
	ERVE-1	0	22
	ERVFC1-1	0	8
	ERVH-1	0	26
	ERVH-2	0	9
	ERVH-6	0	6
	ERVI-1	0	2
	ERVK-1	0	14
	ERVK-10	0	11
	ERVK-11	0	9
	ERVK-12	0	17
	ERVK-13	0	9
	ERVK-14	0	9
	ERVK-20	0	29
	ERVK-25	0	32
	ERVK-3	0	7
	ERVK3-1	0	16
	ERVK3-2	0	6
	ERVK3-4	0	28
	ERVK3-7	0	7
	ERVK3-8	0	25
	ERVK-7	0	84
	ERVK-8	0	9
	ERVPABLB-1	0	5
	ERVS71-2	0	12
	ERVV-2	0	29
	ERVW-2	0	38
	ERVW-3	0	6
	ERVW-6	0	37

## Sheet: Fig. 3a,c,d,f, g
Analysis scripts are uploaded on the GitHub page of this manuscript.

## Sheet: Fig. 3b
HERV reactive T cells (count)
Healthy donors	Pre-AZA	Post-AZA
0	1	2
0	0	0
0	0	2
2	1	0
2	1	0
0	0	6
0	1	1
0	0	0
0	0	0
0	0	0
0	0	0
0	0	0
0	0	0
0	2	0
0	0	1
0	1	0
0	0	2
0	1	0
0	0	0
0	0	0
0	0	2
0	0	1
0	0	0
0	2	0
0	0	2
0	2	0
2	0	0
	1	3
	0	0
	1	0
	0	0
	0	0
	1	0
		1

## Sheet: Fig. 3e
Viral antigen reactive T cells (count)
Healthy donors	Pre-AZA	Post-AZA
5	0	2
1	0	1
0	0	0
1	0	0
3	0	0
3	0	0
3	0	0
3	4	0
7	0	3
4	0	0
5	1	0
2	1	0
3	3	1
4	0	3
2	2	1
1	7	6
0	0	7
2	0	0
2	1	1
1	2	3
1	1	1
1	0	1
0	1	1
0	0	1
0	0	0
0	2	0
0	0	4
	2	0
	2	1
	3	2
	1	6
	1	4
		1

## Sheet: Fig. 5a, d, e
	Analysis scripts are uploaded on the GitHub page of this manuscript.

## Sheet: Fig. 5b
	Correlation of HERV-specific T cell responses identified in patient samples with the expression (in TPM) of their associated HERVs (18 HERVs)
	HERV-specific T cell responses (% of total peptides)	Expression (Pre-AZA)	Expression (Post-AZA)
	0.28	1.59
	0.21	1.11
	2.18	4.35
	0.09	2.17
	0.65	1.79
	2.26	4
	2.52	15.38
	26.91	0
	0.59	0
	11.61	0
	1.53	2.63
	6.58	0
	1.23	1.92
	2.92	2.33
	1.22	0
	3.39	0
	0.83	0
	1.54	20
	0.47	3.97	3.97
	0.29	1.11	1.11
	3.17	8.7	8.7
	0.09	2.17	2.17
	0.48	1.79	1.79
	2.7	1	1
	2.06	23.08	23.08
	31.72	2.63	2.63
	0.85	9.09	9.09
	11.61	5.88	5.88
	2.07	0	0
	11.41	0	0
	1.35	0	0
	3.94	0	0
	0.94	2.44	2.44
	4.63	0	0
	1.03	3.7	3.7
	2.12	40	40

## Sheet: Fig. 5c
	Expression of the 18 HERV loci recognized by T cell populations compared with the expression of the 31 HERV loci not contributing to any T cell response.
	HERV	Healthy	Pre-AZA (TPM)	Post-AZA (TPM)	average expression
	ERV3-1	1.49067	11.4879	14.2937	12.8908	T cell negative
	ERV3-2	0.0376399	1.53776	1.33009	1.43393
	ERV9-1	0.439833	9.33021	12.2192	10.7747
	ERVE-1	0.230526	4.61193	3.23045	3.92119
	ERVFC1-1	0.0765242	0.919093	0.963546	0.94132
	ERVH-1	1.67427	5.08869	8.61772	6.85321
	ERVH-2	2.31973	4.22901	6.19241	5.21071
	ERVH-6	0.126291	0.926745	1.33431	1.13053
	ERVI-1	0.0415952	1.04398	1.45515	1.24957
	ERVK-1	0.195847	0.469678	0.645448	0.557563
	ERVK-10	2.80396	13.2397	15.3136	14.2766
	ERVK-11	1.67287	0.977759	1.13213	1.05495
	ERVK-12	0.665493	0.683432	1.35936	1.0214
	ERVK-13	0.496819	0.496506	0.594379	0.545443
	ERVK-20	0.0247361	0.00277778	0	0.00277778
	ERVK-14	0.315637	0.0140666	0.00625	0.0101583
	ERVK-25	0.156151	0.626556	1.22565	0.926105
	ERVK-3	2.91026	1.73706	2.08464	1.91085
	ERVK-7	7.50342	7.31819	10.5638	8.94101
	ERVK-8	3.16883	1.10896	0.667892	0.888424
	ERVK3-1	15.3186	3.85133	3.66381	3.75757
	ERVK3-2	0.333646	1.83772	2.61543	2.22657
	ERVK3-4	0	0	0.032469	0.032469
	ERVK3-7	0	0	0.0397386	0.0397386
	ERVK3-8	0	0	0.0427927	0.0427927
	ERVPABLB-1	0.0457029	0	0	0
	ERVS71-2	0.583105	2.78957	2.1824	2.48598
	ERVV-2	0.697114	0.146413	0.173288	0.15985
	ERVW-2	0.139287	1.11957	1.4437	1.28164
	ERVW-3	0.0330612	0.160745	0.243363	0.202054
	ERVW-6	0.224839	3.50056	4.96911	4.23484
	ERVFH21-1	0.0453955	0.0901042	0.0860492	0.0880767	T cell positive
	ERVFRD-1	0.0423996	0.281601	0.473255	0.377428
	ERVFRD-2	0.0747488	0.210773	0.292281	0.251527
	ERVE-3	0.198587	2.18226	3.17162	2.67694
	ERVH-5	0.424997	2.52483	2.05737	2.2911
	ERVK-15	0.406244	2.9166	3.9405	3.42855
	ERVK-16	0.672458	0.645978	0.480772	0.563375
	ERVK-21	3.22183	3.96863	5.48618	4.72741
	ERVK-24	1.61751	3.38921	4.62811	4.00866
	ERVK-4	0.100735	1.52856	2.07088	1.79972
	ERVK-5	3.51941	6.57757	11.4104	8.99397
	ERVK-6	3.78623	26.9086	31.7222	29.3154
	ERVK-9	0.724325	1.23111	1.34569	1.2884
	ERVK3-3	0.0490457	0.592876	0.848547	0.720712
	ERVK3-5	0.296409	11.6067	11.6122	11.6095
	ERVMER61-1	0.0589	0.832544	1.0285	0.930524
	ERVS71-1	0.168775	2.25896	2.69938	2.47917
	ERVW-1	0.128563	1.53968	2.12268	1.83118

## Sheet: Supplementary Fig. 3a
	HERV-specific T cell responses identified in peripheral blood and bone marrow (Normalized to number of HLAs analyzed/patient)
	PB	BM
	0.549	3.294		PB: Peripheral blood
	0	0		BM: Bone marrow
	0	1.647
	0.824	1.647
	1.647	0
	0	3.294
	1.647	0
	0	3.294
	0	0
	0	1.647
	0	0
	0	0.549
	0	0
	1.098	0
	0	0.824
	1.647	0
	0	0
	0	4.941
	9.882	0
	0	0
	0	0
	0	0
	0	0
	0	0.824
	0
	0
	0
	0
	0.824
	0
	0
	0
	0
	0
	1.647
	0
	0
	0
	0.824
	0.824
	0
	0
	1.647

## Sheet: Supplementary Fig. 3c
	CTA reactive T cells (count)
	Healthy donors	Pre-AZA	Post-AZA
	0	3	2
	0	0	3
	1	0	0
	0	0	0
	1	0	0
	0	2	0
	0	0	5
	0	0	0
	0	0	0
	0	0	0
	0	0	0
	0	0	0
	0	0	0
	0	1	0
	0	0	1
	0	0	0
	0	0	0
	0	0	0
	0	0	0
	0	0	0
	0	0	0
	0	0	0
	0	2	0
	0	0	0
	0		1
	0
	0

[truncated: 1 more sheets: Supplementary Fig. 2,4,5-7,9 ]
